# Supplementary material for: mRNA-miRNA-lncRNA Regulatory Network in Nonalcoholic Fatty Liver Disease
Source: Int J Mol Sci. 2021 Jun 24;22(13):6770. doi: 10.3390/ijms22136770 (PMC8269036; doi:10.3390/ijms22136770)
Supplement: Supplementary file 1 [file ijms-22-06770-s001.zip]

Archive with 3 entries (3 files):
- Supplementary Table S1.xlsx
- Supplementary Table S2.xlsx
- Supporting information.pdf
