# Supplementary material for: mRNA-miRNA-lncRNA Regulatory Network in Nonalcoholic Fatty Liver Disease
Source: Int J Mol Sci. 2021 Jun 24;22(13):6770. doi: 10.3390/ijms22136770 (PMC8269036; doi:10.3390/ijms22136770)
Supplement: Supplementary file 1 [file ijms-22-06770-s001.zip › Supplementary Table S1.xlsx]

## Sheet: S2 Table
"ID"	"P.Value"	"F"	Gene.symbol
"ILMN_1795679"	"2.27e-17"	"1.06e+02"	STMN2
"ILMN_1688642"	"1.70e-13"	"6.28e+01"	LAMC3
"ILMN_1754103"	"1.19e-12"	"5.55e+01"	CLDN11
"ILMN_1736178"	"1.44e-12"	"5.49e+01"	AEBP1
"ILMN_2289593"	"7.06e-12"	"4.94e+01"	FXYD2
"ILMN_2051972"	"7.98e-12"	"4.90e+01"	GPC3
"ILMN_1719641"	"1.27e-11"	"4.75e+01"	SMOC2
"ILMN_1687501"	"1.58e-11"	"4.68e+01"	MOXD1
"ILMN_1657683"	"1.60e-11"	"4.68e+01"	C1orf198
"ILMN_1761566"	"2.44e-11"	"4.54e+01"	CYSTM1
"ILMN_1755383"	"2.45e-11"	"4.54e+01"	LRRC1
"ILMN_1721495"	"2.48e-11"	"4.54e+01"	ADAMTSL2
"ILMN_2113490"	"2.52e-11"	"4.54e+01"	NTN4
"ILMN_2223941"	"2.83e-11"	"4.50e+01"	FBLN5
"ILMN_1770800"	"4.36e-11"	"4.37e+01"	PODN
"ILMN_1712419"	"4.40e-11"	"4.36e+01"	DCDC2
"ILMN_1800739"	"6.57e-11"	"4.24e+01"	SPINT2
"ILMN_1686573"	"6.79e-11"	"4.23e+01"	DEFB1
"ILMN_1732296"	"7.27e-11"	"4.21e+01"	ID3
"ILMN_1741881"	"7.76e-11"	"4.19e+01"	C9orf72
"ILMN_1681103"	"8.01e-11"	"4.19e+01"	AQP1
"ILMN_1778319"	"8.44e-11"	"4.17e+01"	DMKN
"ILMN_1788019"	"9.65e-11"	"4.13e+01"	LAMA2
"ILMN_1723684"	"9.74e-11"	"4.13e+01"	ACKR1
"ILMN_1772537"	"9.78e-11"	"4.13e+01"	SCTR
"ILMN_1663640"	"1.15e-10"	"4.08e+01"	MAOA
"ILMN_2179778"	"1.31e-10"	"4.04e+01"	PHLDB2
"ILMN_1728660"	"1.31e-10"	"4.04e+01"	PMPCB
"ILMN_1752755"	"1.39e-10"	"4.02e+01"	VWF
"ILMN_1789733"	"1.57e-10"	"3.99e+01"	CLIP3
"ILMN_2350634"	"1.82e-10"	"3.95e+01"	EFEMP1
"ILMN_1671295"	"2.28e-10"	"3.88e+01"	CCDC3
"ILMN_1811303"	"2.40e-10"	"3.87e+01"	NR5A2
"ILMN_1713985"	"2.45e-10"	"3.86e+01"	MAF1
"ILMN_1795715"	"2.61e-10"	"3.85e+01"	DPYD
"ILMN_2160210"	"2.79e-10"	"3.83e+01"	EPCAM
"ILMN_1854469"	"2.83e-10"	"3.82e+01"	BICC1
"ILMN_1796755"	"3.02e-10"	"3.81e+01"	ITGB5
"ILMN_2315979"	"3.08e-10"	"3.80e+01"	LBH
"ILMN_1791545"	"3.18e-10"	"3.79e+01"	KRT23
"ILMN_2047511"	"3.22e-10"	"3.79e+01"	ADAP1
"ILMN_1751559"	"3.23e-10"	"3.79e+01"	TMEM204
"ILMN_2106818"	"3.47e-10"	"3.77e+01"	MBIP
"ILMN_2181892"	"3.48e-10"	"3.77e+01"	BEX2
"ILMN_1665730"	"3.66e-10"	"3.75e+01"	ABCB10
"ILMN_1705570"	"4.80e-10"	"3.68e+01"	H2AFY2
"ILMN_1752622"	"4.89e-10"	"3.67e+01"	PROX1
"ILMN_2329165"	"5.79e-10"	"3.63e+01"	MYO1C
"ILMN_1659106"	"6.87e-10"	"3.58e+01"	PHLDA3
"ILMN_1808636"	"6.90e-10"	"3.58e+01"	LARP1B
"ILMN_2104696"	"7.24e-10"	"3.57e+01"	ERICH1
"ILMN_2269256"	"7.55e-10"	"3.56e+01"	DNAJC12
"ILMN_1672148"	"7.96e-10"	"3.54e+01"	AKR1B10
"ILMN_1654109"	"8.17e-10"	"3.54e+01"	EGFLAM
"ILMN_1694034"	"8.40e-10"	"3.53e+01"	LGALS4
"ILMN_2062468"	"9.00e-10"	"3.51e+01"	IGFBP7
"ILMN_2193325"	"9.57e-10"	"3.50e+01"	MMP23B
"ILMN_1713892"	"9.94e-10"	"3.49e+01"	SMIM14
"ILMN_1790529"	"1.03e-09"	"3.47e+01"	LUM
"ILMN_2144573"	"1.14e-09"	"3.45e+01"	CTBS
"ILMN_2393544"	"1.24e-09"	"3.43e+01"	PRMT2
"ILMN_1681949"	"1.36e-09"	"3.40e+01"	PDGFRA
"ILMN_1682332"	"1.37e-09"	"3.40e+01"	GYPC
"ILMN_2398159"	"1.66e-09"	"3.35e+01"	DKK3
"ILMN_1688722"	"1.77e-09"	"3.34e+01"	IL13RA2
"ILMN_2278335"	"1.77e-09"	"3.34e+01"	AKR1B15
"ILMN_1810486"	"1.88e-09"	"3.32e+01"	RAB34
"ILMN_1813766"	"2.03e-09"	"3.30e+01"	RCL1
"ILMN_1677505"	"2.07e-09"	"3.30e+01"	CCL21
"ILMN_1805466"	"2.49e-09"	"3.25e+01"	SOX9
"ILMN_1781149"	"2.60e-09"	"3.24e+01"	INMT
"ILMN_1670000"	"2.92e-09"	"3.21e+01"	DCAF6
"ILMN_1685397"	"3.19e-09"	"3.19e+01"	ITGA3
"ILMN_2331163"	"3.31e-09"	"3.18e+01"	CUL4A
"ILMN_1651429"	"3.34e-09"	"3.18e+01"	SELM
"ILMN_1766914"	"3.66e-09"	"3.15e+01"	MFAP4
"ILMN_1774982"	"3.73e-09"	"3.15e+01"	CDC42EP5
"ILMN_1651296"	"4.02e-09"	"3.13e+01"	FLT4
"ILMN_1796762"	"4.14e-09"	"3.12e+01"	CCDC102A
"ILMN_1679809"	"4.17e-09"	"3.12e+01"	GSTP1
"ILMN_1714523"	"4.17e-09"	"3.12e+01"	HEPH
"ILMN_1688242"	"4.32e-09"	"3.11e+01"	C6
"ILMN_1735788"	"4.44e-09"	"3.11e+01"	TRIOBP
"ILMN_1683127"	"4.53e-09"	"3.10e+01"	ZNF281
"ILMN_2338921"	"4.69e-09"	"3.09e+01"	TRAPPC11
"ILMN_1661755"	"4.73e-09"	"3.09e+01"	FAM129B
"ILMN_2195482"	"4.85e-09"	"3.09e+01"	CACNB3
"ILMN_2232854"	"4.92e-09"	"3.08e+01"	FAP
"ILMN_1790230"	"4.93e-09"	"3.08e+01"	ZNF181
"ILMN_2297765"	"4.98e-09"	"3.08e+01"	KCNMA1
"ILMN_1801109"	"5.07e-09"	"3.07e+01"	NAA16
"ILMN_1669310"	"5.93e-09"	"3.04e+01"	RHOT2
"ILMN_1752285"	"5.93e-09"	"3.04e+01"	RPL4
"ILMN_2188722"	"6.22e-09"	"3.03e+01"	GLS
"ILMN_2095133"	"6.44e-09"	"3.02e+01"	SPTAN1
"ILMN_1893846"	"6.45e-09"	"3.02e+01"	A1CF
"ILMN_1752932"	"6.48e-09"	"3.02e+01"	MPZL2
"ILMN_1747020"	"6.68e-09"	"3.01e+01"	SGK3
"ILMN_1687319"	"6.68e-09"	"3.01e+01"	SLCO1B3
"ILMN_1758398"	"7.14e-09"	"2.99e+01"	GUK1
"ILMN_2105308"	"7.27e-09"	"2.99e+01"	DPM1
"ILMN_2393765"	"7.83e-09"	"2.97e+01"	IGLL1
"ILMN_1747593"	"7.85e-09"	"2.97e+01"	ISLR
"ILMN_1707169"	"8.07e-09"	"2.96e+01"	AGMAT
"ILMN_2219134"	"8.13e-09"	"2.96e+01"	RPS15
"ILMN_1713686"	"8.47e-09"	"2.95e+01"	IL34
"ILMN_1653730"	"8.70e-09"	"2.94e+01"	OXCT2
"ILMN_2312709"	"8.89e-09"	"2.94e+01"	LCMT1
"ILMN_1667460"	"9.17e-09"	"2.93e+01"	SULF2
"ILMN_1742109"	"9.49e-09"	"2.92e+01"	DNAJC19
"ILMN_1693270"	"9.83e-09"	"2.92e+01"	SUSD2
"ILMN_1815057"	"1.05e-08"	"2.90e+01"	PDGFRB
"ILMN_1738675"	"1.06e-08"	"2.90e+01"	PTPN6
"ILMN_2179083"	"1.07e-08"	"2.90e+01"	LOXL4
"ILMN_1683576"	"1.10e-08"	"2.89e+01"	MAGED2
"ILMN_1700888"	"1.10e-08"	"2.89e+01"	ENPP1
"ILMN_1754562"	"1.10e-08"	"2.89e+01"	ARHGEF17
"ILMN_1694426"	"1.12e-08"	"2.89e+01"	ROR2
"ILMN_1705258"	"1.13e-08"	"2.88e+01"	CPZ
"ILMN_1653429"	"1.16e-08"	"2.88e+01"	SLC35A3
"ILMN_1752502"	"1.16e-08"	"2.88e+01"	HKDC1
"ILMN_1743275"	"1.17e-08"	"2.87e+01"	SH3RF3
"ILMN_1812392"	"1.19e-08"	"2.87e+01"	TMSB10
"ILMN_1766499"	"1.40e-08"	"2.83e+01"	HSPA2
"ILMN_1801043"	"1.42e-08"	"2.83e+01"	GSN
"ILMN_1760778"	"1.45e-08"	"2.82e+01"	ENG
"ILMN_1751028"	"1.50e-08"	"2.82e+01"	SERPINH1
"ILMN_2371379"	"1.56e-08"	"2.81e+01"	ACLY
"ILMN_1694776"	"1.56e-08"	"2.81e+01"	SCP2
"ILMN_1653466"	"1.60e-08"	"2.80e+01"	HES4
"ILMN_1675117"	"1.60e-08"	"2.80e+01"	HSD17B11
"ILMN_1758825"	"1.60e-08"	"2.80e+01"	ABLIM2
"ILMN_1750563"	"1.67e-08"	"2.79e+01"	CERCAM
"ILMN_1664614"	"1.70e-08"	"2.79e+01"	FAU
"ILMN_1779875"	"1.76e-08"	"2.78e+01"	THY1
"ILMN_1785661"	"1.80e-08"	"2.78e+01"	ABHD17B
"ILMN_1789136"	"1.83e-08"	"2.77e+01"	SERF2
"ILMN_1694240"	"1.83e-08"	"2.77e+01"	MAP2K1
"ILMN_1769092"	"1.83e-08"	"2.77e+01"	EVA1B
"ILMN_1690371"	"1.84e-08"	"2.77e+01"	MRPL11
"ILMN_1699887"	"1.84e-08"	"2.77e+01"	ST14
"ILMN_2038778"	"1.92e-08"	"2.76e+01"	GAPDH
"ILMN_1819783"	"1.96e-08"	"2.76e+01"	FNIP2
"ILMN_1653203"	"1.97e-08"	"2.75e+01"	EFEMP2
"ILMN_2309180"	"2.00e-08"	"2.75e+01"	SMARCD3
"ILMN_1751453"	"2.05e-08"	"2.75e+01"	ABCC9
"ILMN_2148469"	"2.07e-08"	"2.74e+01"	RASL11B
"ILMN_1721575"	"2.07e-08"	"2.74e+01"	VPS18
"ILMN_1711702"	"2.09e-08"	"2.74e+01"	CLEC2D
"ILMN_2058512"	"2.10e-08"	"2.74e+01"	PSMA2
"ILMN_1750181"	"2.14e-08"	"2.74e+01"	TESC
"ILMN_2415235"	"2.24e-08"	"2.73e+01"	CSNK1E
"ILMN_1691143"	"2.28e-08"	"2.72e+01"	RAB18
"ILMN_1684554"	"2.36e-08"	"2.71e+01"	COL16A1
"ILMN_2252295"	"2.36e-08"	"2.71e+01"	ELF2
"ILMN_2112638"	"2.48e-08"	"2.70e+01"	SVEP1
"ILMN_1712035"	"2.61e-08"	"2.69e+01"	TMEM115
"ILMN_2141444"	"2.64e-08"	"2.69e+01"	RPL18A
"ILMN_1772506"	"2.69e-08"	"2.68e+01"	ATP5I
"ILMN_1654735"	"2.71e-08"	"2.68e+01"	SLCO3A1
"ILMN_1699665"	"2.78e-08"	"2.68e+01"	CLIC6
"ILMN_2221408"	"2.81e-08"	"2.68e+01"	ARFGEF1
"ILMN_1775931"	"3.01e-08"	"2.66e+01"	EPHA3
"ILMN_1705107"	"3.03e-08"	"2.66e+01"	SDCBP2
"ILMN_1770911"	"3.04e-08"	"2.66e+01"	NRSN2
"ILMN_1739885"	"3.07e-08"	"2.65e+01"	SLC41A3
"ILMN_1683243"	"3.13e-08"	"2.65e+01"	VPS45
"ILMN_2157435"	"3.15e-08"	"2.65e+01"	DYNLRB1
"ILMN_2086095"	"3.18e-08"	"2.65e+01"	ID2
"ILMN_2382990"	"3.23e-08"	"2.64e+01"	HK1
"ILMN_1674874"	"3.24e-08"	"2.64e+01"	MFSD10
"ILMN_1747934"	"3.35e-08"	"2.64e+01"	ISYNA1
"ILMN_1802894"	"3.35e-08"	"2.64e+01"	VKORC1L1
"ILMN_1651776"	"3.36e-08"	"2.63e+01"	FHOD1
"ILMN_1803094"	"3.38e-08"	"2.63e+01"	PDGFD
"ILMN_1685551"	"3.43e-08"	"2.63e+01"	CHD4
"ILMN_1729417"	"3.46e-08"	"2.63e+01"	GNE
"ILMN_1790555"	"3.59e-08"	"2.62e+01"	CCDC146
"ILMN_1686884"	"3.60e-08"	"2.62e+01"	IL1RAP
"ILMN_1769129"	"3.60e-08"	"2.62e+01"	CCL19
"ILMN_1662795"	"3.65e-08"	"2.62e+01"	CA2
"ILMN_1672611"	"3.79e-08"	"2.61e+01"	CDH11
"ILMN_1670379"	"3.93e-08"	"2.60e+01"	ANTXR1
"ILMN_2318733"	"4.15e-08"	"2.59e+01"	BNIP1
"ILMN_1771376"	"4.17e-08"	"2.59e+01"	PEA15
"ILMN_1808395"	"4.23e-08"	"2.58e+01"	ACAP1
"ILMN_1774028"	"4.23e-08"	"2.58e+01"	MTFR1
"ILMN_2194577"	"4.26e-08"	"2.58e+01"	PLVAP
"ILMN_2402798"	"4.29e-08"	"2.58e+01"	AP2M1
"ILMN_1804137"	"4.34e-08"	"2.58e+01"	ATP11C
"ILMN_1733927"	"4.37e-08"	"2.58e+01"	TCEB2
"ILMN_1790549"	"4.38e-08"	"2.58e+01"	TSPAN3
"ILMN_2326713"	"4.44e-08"	"2.57e+01"	CD151
"ILMN_1707156"	"4.49e-08"	"2.57e+01"	LRRFIP2
"ILMN_1657790"	"4.57e-08"	"2.57e+01"	SRSF11
"ILMN_2208903"	"4.64e-08"	"2.56e+01"	CD52
"ILMN_1812759"	"4.86e-08"	"2.55e+01"	GCH1
"ILMN_1662438"	"5.14e-08"	"2.54e+01"	SOD1
"ILMN_1660727"	"5.19e-08"	"2.54e+01"	ENPP5
"ILMN_1785324"	"5.23e-08"	"2.54e+01"	MTHFD1
"ILMN_2263718"	"5.35e-08"	"2.53e+01"	SPAG9
"ILMN_1728132"	"5.37e-08"	"2.53e+01"	LDHB
"ILMN_2169839"	"5.37e-08"	"2.53e+01"	CNBP
"ILMN_1746968"	"5.38e-08"	"2.53e+01"	PHF1
"ILMN_1694653"	"5.39e-08"	"2.53e+01"	CNDP1
"ILMN_1687375"	"5.46e-08"	"2.53e+01"	ATP2A2
"ILMN_1698258"	"5.76e-08"	"2.52e+01"	DNAJC8
"ILMN_1788250"	"5.77e-08"	"2.52e+01"	LDOC1
"ILMN_2193752"	"5.77e-08"	"2.52e+01"	MBLAC2
"ILMN_1665775"	"5.82e-08"	"2.51e+01"	MARC2
"ILMN_1748881"	"5.83e-08"	"2.51e+01"	MRAS
"ILMN_1782444"	"5.84e-08"	"2.51e+01"	YIPF4
"ILMN_1749327"	"5.87e-08"	"2.51e+01"	MAPK13
"ILMN_2128967"	"5.94e-08"	"2.51e+01"	C11orf1
"ILMN_2216582"	"6.00e-08"	"2.51e+01"	LYL1
"ILMN_1736940"	"6.16e-08"	"2.50e+01"	HPRT1
"ILMN_2060413"	"6.26e-08"	"2.50e+01"	CD24
"ILMN_1723978"	"6.39e-08"	"2.49e+01"	LGALS1
"ILMN_1789639"	"6.43e-08"	"2.49e+01"	FMOD
"ILMN_1735347"	"6.45e-08"	"2.49e+01"	MCEE
"ILMN_1654016"	"6.46e-08"	"2.49e+01"	MYL12B
"ILMN_2183885"	"6.49e-08"	"2.49e+01"	MPLKIP
"ILMN_1735151"	"6.59e-08"	"2.49e+01"	EIF5A2
"ILMN_1791306"	"6.69e-08"	"2.48e+01"	IDNK
"ILMN_1791826"	"6.74e-08"	"2.48e+01"	RAB25
"ILMN_2049693"	"6.78e-08"	"2.48e+01"	C11orf71
"ILMN_1664006"	"6.95e-08"	"2.48e+01"	AGL
"ILMN_2285568"	"6.96e-08"	"2.48e+01"	NAAA
"ILMN_1679045"	"7.04e-08"	"2.47e+01"	SBDS
"ILMN_1778924"	"7.21e-08"	"2.47e+01"	PDE1A
"ILMN_1808797"	"7.36e-08"	"2.46e+01"	ADCY10
"ILMN_1789502"	"7.50e-08"	"2.46e+01"	GPC4
"ILMN_1667260"	"7.50e-08"	"2.46e+01"	MAPK3
"ILMN_1700625"	"7.63e-08"	"2.46e+01"	ATP5S
"ILMN_1723962"	"7.90e-08"	"2.45e+01"	LXN
"ILMN_2090558"	"8.04e-08"	"2.44e+01"	MMADHC
"ILMN_2058251"	"8.11e-08"	"2.44e+01"	VIM
"ILMN_1795183"	"8.22e-08"	"2.44e+01"	RNASE1
"ILMN_1657509"	"8.54e-08"	"2.43e+01"	TSEN54
"ILMN_1764861"	"8.77e-08"	"2.43e+01"	ISOC1
"ILMN_1744534"	"8.77e-08"	"2.43e+01"	LYRM5
"ILMN_1764871"	"8.79e-08"	"2.43e+01"	PIGP
"ILMN_2317701"	"8.84e-08"	"2.42e+01"	MMP23A
"ILMN_1809928"	"8.88e-08"	"2.42e+01"	COL6A2
"ILMN_1746137"	"9.00e-08"	"2.42e+01"	ST7
"ILMN_1790637"	"9.01e-08"	"2.42e+01"	C11orf80
"ILMN_1699610"	"9.05e-08"	"2.42e+01"	CCT6B
"ILMN_1669323"	"9.14e-08"	"2.42e+01"	BACE2
"ILMN_2057220"	"9.17e-08"	"2.42e+01"	RIDA
"ILMN_2370976"	"9.23e-08"	"2.42e+01"	MYOF
"ILMN_2046315"	"9.29e-08"	"2.41e+01"	GABARAPL2
"ILMN_2097858"	"9.42e-08"	"2.41e+01"	CIPC
"ILMN_1811551"	"9.60e-08"	"2.41e+01"	DERA
"ILMN_1665219"	"9.72e-08"	"2.40e+01"	LTBP4
"ILMN_1690282"	"1.00e-07"	"2.40e+01"	CRADD
"ILMN_2386530"	"1.01e-07"	"2.40e+01"	RPLP1
"ILMN_1769606"	"1.02e-07"	"2.39e+01"	PIWIL4
"ILMN_1683179"	"1.02e-07"	"2.39e+01"	RRAD
"ILMN_1804539"	"1.03e-07"	"2.39e+01"	GPR89B
"ILMN_1707810"	"1.05e-07"	"2.39e+01"	RPS5
"ILMN_2196347"	"1.06e-07"	"2.39e+01"	CDKN1B
"ILMN_2064917"	"1.06e-07"	"2.39e+01"	AGGF1
"ILMN_1692948"	"1.07e-07"	"2.38e+01"	CCDC90B
"ILMN_1683817"	"1.09e-07"	"2.38e+01"	UBE2Q2
"ILMN_1778876"	"1.10e-07"	"2.38e+01"	FAM179B
"ILMN_1701052"	"1.11e-07"	"2.38e+01"	TUBG2
"ILMN_1782954"	"1.11e-07"	"2.38e+01"	UBE2K
"ILMN_2102330"	"1.12e-07"	"2.37e+01"	COL8A2
"ILMN_1699585"	"1.15e-07"	"2.37e+01"	BHLHE22
"ILMN_1673944"	"1.18e-07"	"2.36e+01"	MANBAL
"ILMN_2205935"	"1.19e-07"	"2.36e+01"	SFXN1
"ILMN_1798841"	"1.19e-07"	"2.36e+01"	PLCXD3
"ILMN_1678165"	"1.20e-07"	"2.36e+01"	LSM7
"ILMN_1772651"	"1.23e-07"	"2.35e+01"	CNOT2
"ILMN_1727091"	"1.24e-07"	"2.35e+01"	ACMSD
"ILMN_1766405"	"1.25e-07"	"2.35e+01"	GOLM1
"ILMN_2095660"	"1.26e-07"	"2.35e+01"	TMEM156
"ILMN_1707002"	"1.27e-07"	"2.35e+01"	TMLHE
"ILMN_1729905"	"1.29e-07"	"2.35e+01"	GAL3ST1
"ILMN_1796628"	"1.29e-07"	"2.34e+01"	ADAMTS2
"ILMN_2098437"	"1.31e-07"	"2.34e+01"	ST13P4
"ILMN_1724994"	"1.32e-07"	"2.34e+01"	COL4A2
"ILMN_2372639"	"1.32e-07"	"2.34e+01"	TRAPPC5
"ILMN_1710482"	"1.39e-07"	"2.33e+01"	APLP2
"ILMN_1755536"	"1.40e-07"	"2.33e+01"	PFDN5
"ILMN_1741007"	"1.45e-07"	"2.32e+01"	SGCA
"ILMN_2242937"	"1.48e-07"	"2.32e+01"	ARSB
"ILMN_1721391"	"1.50e-07"	"2.31e+01"	ATP6V0B
"ILMN_1695946"	"1.50e-07"	"2.31e+01"	TRNP1
"ILMN_2303170"	"1.51e-07"	"2.31e+01"	MBNL3
"ILMN_1805999"	"1.54e-07"	"2.31e+01"	MYO1D
"ILMN_1730639"	"1.56e-07"	"2.31e+01"	SLC22A15
"ILMN_1865764"	"1.56e-07"	"2.31e+01"	ZMAT3
"ILMN_1746517"	"1.56e-07"	"2.31e+01"	KYNU
"ILMN_1654324"	"1.57e-07"	"2.30e+01"	HEYL
"ILMN_1659688"	"1.58e-07"	"2.30e+01"	LGALS3BP
"ILMN_1740555"	"1.59e-07"	"2.30e+01"	SNAP25
"ILMN_1790577"	"1.60e-07"	"2.30e+01"	SLC35F2
"ILMN_1755364"	"1.61e-07"	"2.30e+01"	RALA
"ILMN_2108735"	"1.61e-07"	"2.30e+01"	EEF1A2
"ILMN_1653028"	"1.61e-07"	"2.30e+01"	COL4A1
"ILMN_1753830"	"1.63e-07"	"2.30e+01"	ETV4
"ILMN_1812902"	"1.64e-07"	"2.30e+01"	CYYR1
"ILMN_1773059"	"1.66e-07"	"2.29e+01"	ADGRA2
"ILMN_2366972"	"1.67e-07"	"2.29e+01"	NUDT6
"ILMN_2193233"	"1.68e-07"	"2.29e+01"	MZB1
"ILMN_1764721"	"1.71e-07"	"2.29e+01"	RPL8
"ILMN_2382403"	"1.71e-07"	"2.29e+01"	FCGR2B
"ILMN_1781560"	"1.74e-07"	"2.28e+01"	ST3GAL6
"ILMN_1787879"	"1.75e-07"	"2.28e+01"	ARL2
"ILMN_1727574"	"1.75e-07"	"2.28e+01"	ZNF827
"ILMN_1716895"	"1.79e-07"	"2.28e+01"	RPA3
"ILMN_1657888"	"1.81e-07"	"2.27e+01"	SALL1
"ILMN_1751258"	"1.83e-07"	"2.27e+01"	NDUFA4
"ILMN_2229242"	"1.85e-07"	"2.27e+01"	LSM3
"ILMN_1680644"	"1.91e-07"	"2.26e+01"	MIOS
"ILMN_2143427"	"1.93e-07"	"2.26e+01"	LGSN
"ILMN_1783956"	"1.94e-07"	"2.26e+01"	ATP8B4
"ILMN_1756071"	"1.95e-07"	"2.26e+01"	MFGE8
"ILMN_2404407"	"1.95e-07"	"2.26e+01"	ABAT
"ILMN_1775939"	"1.98e-07"	"2.26e+01"	SF3B2
"ILMN_1671374"	"2.00e-07"	"2.25e+01"	C19orf53
"ILMN_1778723"	"2.01e-07"	"2.25e+01"	JAML
"ILMN_1727577"	"2.02e-07"	"2.25e+01"	GLI2
"ILMN_2309156"	"2.05e-07"	"2.25e+01"	PMEPA1
"ILMN_2322131"	"2.05e-07"	"2.25e+01"	CLEC4M
"ILMN_1658498"	"2.08e-07"	"2.25e+01"	SLC44A3
"ILMN_2184708"	"2.09e-07"	"2.25e+01"	LIN7C
"ILMN_1710170"	"2.10e-07"	"2.24e+01"	PLPP2
"ILMN_1701998"	"2.11e-07"	"2.24e+01"	AFAP1
"ILMN_1662470"	"2.12e-07"	"2.24e+01"	C10orf35
"ILMN_1793476"	"2.12e-07"	"2.24e+01"	PRKCDBP
"ILMN_2115696"	"2.13e-07"	"2.24e+01"	USP42
"ILMN_1729191"	"2.13e-07"	"2.24e+01"	CYP2C19
"ILMN_1696702"	"2.14e-07"	"2.24e+01"	NEO1
"ILMN_2375992"	"2.15e-07"	"2.24e+01"	SPINT1
"ILMN_1668369"	"2.17e-07"	"2.24e+01"	CDC37
"ILMN_1724832"	"2.21e-07"	"2.23e+01"	OVOL2
"ILMN_2179018"	"2.23e-07"	"2.23e+01"	NDUFAB1
"ILMN_2056167"	"2.26e-07"	"2.23e+01"	OSTC
"ILMN_1690034"	"2.27e-07"	"2.23e+01"	SOD3
"ILMN_1712305"	"2.28e-07"	"2.23e+01"	CYBRD1
"ILMN_1780825"	"2.30e-07"	"2.23e+01"	RRAS
"ILMN_2175112"	"2.31e-07"	"2.23e+01"	KCNS3
"ILMN_1723007"	"2.35e-07"	"2.22e+01"	ZCCHC9
"ILMN_1798690"	"2.35e-07"	"2.22e+01"	ADAMTSL3
"ILMN_2252136"	"2.35e-07"	"2.22e+01"	YWHAE
"ILMN_1685258"	"2.40e-07"	"2.22e+01"	TMEM14B
"ILMN_1701058"	"2.42e-07"	"2.22e+01"	TATDN1
"ILMN_1761968"	"2.44e-07"	"2.21e+01"	PPP1R14A
"ILMN_1773427"	"2.44e-07"	"2.21e+01"	KANK1
"ILMN_2197381"	"2.45e-07"	"2.21e+01"	PCK1
"ILMN_1785646"	"2.45e-07"	"2.21e+01"	PMP22
"ILMN_2038772"	"2.51e-07"	"2.21e+01"	RPS9
"ILMN_2093027"	"2.52e-07"	"2.21e+01"	MYO1B
"ILMN_2202940"	"2.54e-07"	"2.21e+01"	CHPT1
"ILMN_1738401"	"2.56e-07"	"2.20e+01"	FOXC1
"ILMN_1716397"	"2.60e-07"	"2.20e+01"	LAYN
"ILMN_1679262"	"2.66e-07"	"2.20e+01"	DPYSL3
"ILMN_1731206"	"2.69e-07"	"2.19e+01"	NKD2
"ILMN_1738987"	"2.69e-07"	"2.19e+01"	HS2ST1
"ILMN_2145116"	"2.70e-07"	"2.19e+01"	TMEM173
"ILMN_2390919"	"2.72e-07"	"2.19e+01"	FBLN2
"ILMN_1780842"	"2.77e-07"	"2.19e+01"	RANBP6
"ILMN_1810467"	"2.78e-07"	"2.19e+01"	PPP2R1A
"ILMN_1709613"	"2.85e-07"	"2.18e+01"	IGF1
"ILMN_1705813"	"2.86e-07"	"2.18e+01"	CFTR
"ILMN_1777342"	"2.89e-07"	"2.18e+01"	PREX1
"ILMN_2194229"	"2.90e-07"	"2.18e+01"	TMEM128
"ILMN_1758067"	"2.92e-07"	"2.18e+01"	RGS4
"ILMN_2132809"	"2.94e-07"	"2.18e+01"	ARHGEF10
"ILMN_1662419"	"2.96e-07"	"2.17e+01"	COX7A1
"ILMN_1801313"	"2.98e-07"	"2.17e+01"	SIAH2
"ILMN_1672366"	"3.00e-07"	"2.17e+01"	PYURF
"ILMN_1753719"	"3.01e-07"	"2.17e+01"	GTF2A2
"ILMN_1779558"	"3.01e-07"	"2.17e+01"	GAS6
"ILMN_2339779"	"3.01e-07"	"2.17e+01"	ATP6V1E1
"ILMN_1738572"	"3.04e-07"	"2.17e+01"	USP48
"ILMN_1795419"	"3.07e-07"	"2.17e+01"	CNPPD1
"ILMN_1762606"	"3.08e-07"	"2.17e+01"	AQP11
"ILMN_1698770"	"3.09e-07"	"2.17e+01"	NADK2
"ILMN_1738819"	"3.10e-07"	"2.17e+01"	EFTUD2
"ILMN_1685641"	"3.13e-07"	"2.16e+01"	BCHE
"ILMN_2245241"	"3.13e-07"	"2.16e+01"	USH2A
"ILMN_2347888"	"3.17e-07"	"2.16e+01"	LARP4
"ILMN_2223720"	"3.18e-07"	"2.16e+01"	ATMIN
"ILMN_2270015"	"3.19e-07"	"2.16e+01"	AADAT
"ILMN_2261416"	"3.20e-07"	"2.16e+01"	CD3D
"ILMN_1771957"	"3.21e-07"	"2.16e+01"	MAN1B1
"ILMN_1713086"	"3.22e-07"	"2.16e+01"	RPL27A
"ILMN_1719165"	"3.22e-07"	"2.16e+01"	BRMS1
"ILMN_1655433"	"3.23e-07"	"2.16e+01"	BCKDHB
"ILMN_1712400"	"3.23e-07"	"2.16e+01"	SERPINB6
"ILMN_1795937"	"3.27e-07"	"2.15e+01"	EZR
"ILMN_1758229"	"3.32e-07"	"2.15e+01"	QSOX1
"ILMN_1737170"	"3.41e-07"	"2.15e+01"	FLII
"ILMN_1653711"	"3.51e-07"	"2.14e+01"	FZD2
"ILMN_1760849"	"3.53e-07"	"2.14e+01"	NETO2
"ILMN_2369785"	"3.53e-07"	"2.14e+01"	SNRPD2
"ILMN_2123567"	"3.56e-07"	"2.14e+01"	SENP2
"ILMN_1804339"	"3.56e-07"	"2.14e+01"	CAMK1G
"ILMN_1744937"	"3.58e-07"	"2.14e+01"	PTPRM
"ILMN_2172091"	"3.60e-07"	"2.14e+01"	TDO2
"ILMN_1712231"	"3.61e-07"	"2.13e+01"	SH3YL1
"ILMN_1867588"	"3.62e-07"	"2.13e+01"	USP15
"ILMN_2154455"	"3.66e-07"	"2.13e+01"	ZNF330
"ILMN_1801223"	"3.66e-07"	"2.13e+01"	WTIP
"ILMN_1782543"	"3.69e-07"	"2.13e+01"	EEF1D
"ILMN_1726589"	"3.71e-07"	"2.13e+01"	CD248
"ILMN_1658926"	"3.80e-07"	"2.12e+01"	NOTCH3
"ILMN_1685709"	"3.81e-07"	"2.12e+01"	TMEM125
"ILMN_1792078"	"3.82e-07"	"2.12e+01"	RNF114
"ILMN_2188521"	"3.82e-07"	"2.12e+01"	NECTIN3
"ILMN_1738742"	"3.83e-07"	"2.12e+01"	PLAT
"ILMN_2163723"	"3.83e-07"	"2.12e+01"	KRT7
"ILMN_1718248"	"3.84e-07"	"2.12e+01"	CFHR5
"ILMN_1746888"	"3.91e-07"	"2.12e+01"	PCOLCE2
"ILMN_1684771"	"3.91e-07"	"2.12e+01"	PGRMC1
"ILMN_1694502"	"3.97e-07"	"2.12e+01"	PRIM1
"ILMN_1707783"	"4.00e-07"	"2.11e+01"	TMA7
"ILMN_1790859"	"4.00e-07"	"2.11e+01"	PLAC9
"ILMN_1768870"	"4.01e-07"	"2.11e+01"	CAPZA2
"ILMN_2258471"	"4.14e-07"	"2.11e+01"	SLC30A5
"ILMN_1674135"	"4.16e-07"	"2.11e+01"	RALGPS1
"ILMN_1748908"	"4.21e-07"	"2.10e+01"	PROSC
"ILMN_1723481"	"4.21e-07"	"2.10e+01"	CHST3
"ILMN_1797822"	"4.21e-07"	"2.10e+01"	SEL1L3
"ILMN_1804988"	"4.23e-07"	"2.10e+01"	MOAP1
"ILMN_2069224"	"4.23e-07"	"2.10e+01"	PVALB
"ILMN_1803647"	"4.30e-07"	"2.10e+01"	FAM162A
"ILMN_1710495"	"4.36e-07"	"2.10e+01"	PAPLN
"ILMN_1860288"	"4.42e-07"	"2.10e+01"	MBTPS2
"ILMN_1668822"	"4.67e-07"	"2.08e+01"	BATF
"ILMN_1676946"	"4.68e-07"	"2.08e+01"	AP3M2
"ILMN_1757552"	"4.72e-07"	"2.08e+01"	PTRF
"ILMN_1666536"	"4.82e-07"	"2.08e+01"	VSIG2
"ILMN_1705114"	"4.82e-07"	"2.08e+01"	NUMB
"ILMN_1671046"	"5.01e-07"	"2.07e+01"	HSPB2
"ILMN_2381697"	"5.01e-07"	"2.07e+01"	P4HA2
"ILMN_2366634"	"5.02e-07"	"2.07e+01"	PKM
"ILMN_1677723"	"5.03e-07"	"2.07e+01"	ANGPT1
"ILMN_1752283"	"5.06e-07"	"2.07e+01"	ITCH
"ILMN_1704286"	"5.06e-07"	"2.07e+01"	FXYD5
"ILMN_1798980"	"5.08e-07"	"2.07e+01"	CAPZB
"ILMN_2117885"	"5.13e-07"	"2.07e+01"	FAM122A
"ILMN_1775243"	"5.13e-07"	"2.07e+01"	RPL35
"ILMN_1664464"	"5.13e-07"	"2.07e+01"	PTGDS
"ILMN_1728710"	"5.18e-07"	"2.06e+01"	ZNF816
"ILMN_2129161"	"5.18e-07"	"2.06e+01"	LRRC32
"ILMN_2352190"	"5.20e-07"	"2.06e+01"	CLIP2
"ILMN_1713636"	"5.21e-07"	"2.06e+01"	S100A6
"ILMN_1658802"	"5.31e-07"	"2.06e+01"	KRTCAP2
"ILMN_1771652"	"5.32e-07"	"2.06e+01"	BAIAP2L2
"ILMN_1734950"	"5.32e-07"	"2.06e+01"	LOXL1
"ILMN_1803560"	"5.33e-07"	"2.06e+01"	LAT2
"ILMN_1762003"	"5.35e-07"	"2.06e+01"	SEC62
"ILMN_1790136"	"5.40e-07"	"2.06e+01"	MRGBP
"ILMN_1792072"	"5.41e-07"	"2.06e+01"	FUT4
"ILMN_2096405"	"5.52e-07"	"2.05e+01"	WDR37
"ILMN_2401701"	"5.57e-07"	"2.05e+01"	PCGF6
"ILMN_1705111"	"5.62e-07"	"2.05e+01"	FNDC3A
"ILMN_1809212"	"5.67e-07"	"2.05e+01"	HPR
"ILMN_2319544"	"5.68e-07"	"2.05e+01"	CAMK2D
"ILMN_1813975"	"5.70e-07"	"2.04e+01"	ADI1
"ILMN_2396996"	"5.84e-07"	"2.04e+01"	PPCS
"ILMN_1665855"	"5.88e-07"	"2.04e+01"	CFHR4
"ILMN_1736412"	"5.89e-07"	"2.04e+01"	AMHR2
"ILMN_1684289"	"5.92e-07"	"2.04e+01"	PNPO
"ILMN_1762095"	"5.93e-07"	"2.04e+01"	TMTC4
"ILMN_2188966"	"5.94e-07"	"2.04e+01"	IGFALS
"ILMN_1752340"	"5.96e-07"	"2.04e+01"	ARF5
"ILMN_1725534"	"5.98e-07"	"2.04e+01"	ACTN4
"ILMN_2125747"	"5.99e-07"	"2.04e+01"	LOC606724
"ILMN_1728514"	"6.02e-07"	"2.03e+01"	BAG5
"ILMN_1719316"	"6.05e-07"	"2.03e+01"	TMED3
"ILMN_1692219"	"6.08e-07"	"2.03e+01"	RAB11FIP1
"ILMN_2205050"	"6.18e-07"	"2.03e+01"	PRKX
"ILMN_1768227"	"6.30e-07"	"2.03e+01"	DCN
"ILMN_1739847"	"6.33e-07"	"2.02e+01"	EIF3D
"ILMN_2096191"	"6.41e-07"	"2.02e+01"	AASDHPPT
"ILMN_2158336"	"6.49e-07"	"2.02e+01"	SH3GLB2
"ILMN_1775937"	"6.50e-07"	"2.02e+01"	DDB1
"ILMN_2154654"	"6.51e-07"	"2.02e+01"	PTP4A1
"ILMN_2108357"	"6.52e-07"	"2.02e+01"	RPL39L
"ILMN_1749372"	"6.55e-07"	"2.02e+01"	GGT5
"ILMN_2384807"	"6.58e-07"	"2.02e+01"	LRRCC1
"ILMN_1725090"	"6.65e-07"	"2.02e+01"	CTHRC1
"ILMN_1809483"	"6.65e-07"	"2.02e+01"	HSD17B14
"ILMN_1767351"	"6.67e-07"	"2.01e+01"	AR
"ILMN_1711439"	"6.71e-07"	"2.01e+01"	EMILIN1
"ILMN_1720233"	"6.84e-07"	"2.01e+01"	CWC25
"ILMN_2215194"	"6.86e-07"	"2.01e+01"	GCLC
"ILMN_2406335"	"6.95e-07"	"2.01e+01"	ANKRD17
"ILMN_1678842"	"6.98e-07"	"2.01e+01"	THBS2
"ILMN_1759154"	"7.03e-07"	"2.00e+01"	PABPN1
"ILMN_1655418"	"7.03e-07"	"2.00e+01"	CAPNS1
"ILMN_2358560"	"7.07e-07"	"2.00e+01"	TIAM2
"ILMN_2411723"	"7.11e-07"	"2.00e+01"	RPSA
"ILMN_1729987"	"7.13e-07"	"2.00e+01"	SRC
"ILMN_2368068"	"7.16e-07"	"2.00e+01"	TCF20
"ILMN_2167011"	"7.18e-07"	"2.00e+01"	ECHDC1
"ILMN_1794677"	"7.20e-07"	"2.00e+01"	TMC6
"ILMN_1802151"	"7.24e-07"	"2.00e+01"	OSBPL5
"ILMN_1697670"	"7.26e-07"	"2.00e+01"	SRRM1
"ILMN_1782938"	"7.28e-07"	"2.00e+01"	SLC16A10
"ILMN_1713749"	"7.35e-07"	"2.00e+01"	CORO1A
"ILMN_1800642"	"7.39e-07"	"1.99e+01"	RELN
"ILMN_1664738"	"7.42e-07"	"1.99e+01"	C11orf54
"ILMN_2359789"	"7.44e-07"	"1.99e+01"	RAC1
"ILMN_1810785"	"7.55e-07"	"1.99e+01"	RNF11
"ILMN_2373556"	"7.55e-07"	"1.99e+01"	SPAST
"ILMN_1668484"	"7.57e-07"	"1.99e+01"	LRRC47
"ILMN_1775330"	"7.73e-07"	"1.99e+01"	C15orf52
"ILMN_1812968"	"7.75e-07"	"1.99e+01"	SOX18
"ILMN_2105441"	"7.76e-07"	"1.99e+01"	JCHAIN
"ILMN_1807873"	"7.77e-07"	"1.99e+01"	SNX6
"ILMN_1783852"	"7.78e-07"	"1.98e+01"	CD164
"ILMN_1690963"	"7.79e-07"	"1.98e+01"	ASAP1
"ILMN_1668721"	"7.81e-07"	"1.98e+01"	CCND3
"ILMN_1702973"	"7.81e-07"	"1.98e+01"	EVA1A
"ILMN_1704629"	"7.83e-07"	"1.98e+01"	SLC1A7
"ILMN_1761981"	"7.95e-07"	"1.98e+01"	FAM96A
"ILMN_1685194"	"8.00e-07"	"1.98e+01"	CLDN10
"ILMN_1789627"	"8.01e-07"	"1.98e+01"	GP1BB
"ILMN_1802706"	"8.02e-07"	"1.98e+01"	IDH3G
"ILMN_2402558"	"8.08e-07"	"1.98e+01"	ZHX1
"ILMN_1749662"	"8.11e-07"	"1.98e+01"	GPX1
"ILMN_1662232"	"8.14e-07"	"1.98e+01"	DCTN2
"ILMN_2048478"	"8.17e-07"	"1.98e+01"	SLC22A3
"ILMN_1671207"	"8.21e-07"	"1.97e+01"	IARS2
"ILMN_1761312"	"8.27e-07"	"1.97e+01"	CRHBP
"ILMN_1779034"	"8.29e-07"	"1.97e+01"	NADSYN1
"ILMN_1738993"	"8.30e-07"	"1.97e+01"	PIK3C2G
"ILMN_1660793"	"8.32e-07"	"1.97e+01"	PAQR4
"ILMN_2157219"	"8.50e-07"	"1.97e+01"	AASS
"ILMN_2116366"	"8.55e-07"	"1.97e+01"	RPL12
"ILMN_1711272"	"8.59e-07"	"1.97e+01"	SERPING1
"ILMN_2123119"	"8.61e-07"	"1.97e+01"	MFSD8
"ILMN_1740160"	"8.63e-07"	"1.97e+01"	PLCG1
"ILMN_1779401"	"8.65e-07"	"1.96e+01"	CHP1
"ILMN_1690464"	"8.77e-07"	"1.96e+01"	SLC35G1
"ILMN_1733110"	"8.79e-07"	"1.96e+01"	RASSF7
"ILMN_1805737"	"8.94e-07"	"1.96e+01"	PFKP
"ILMN_1776653"	"9.00e-07"	"1.96e+01"	SCML1
"ILMN_1735764"	"9.03e-07"	"1.96e+01"	HTR2B
"ILMN_1799487"	"9.05e-07"	"1.96e+01"	N4BP2L1
"ILMN_2156953"	"9.10e-07"	"1.95e+01"	ZFAND6
"ILMN_2307883"	"9.22e-07"	"1.95e+01"	ATP5J2
"ILMN_2321064"	"9.25e-07"	"1.95e+01"	BAX
"ILMN_1656837"	"9.34e-07"	"1.95e+01"	RBP1
"ILMN_1651568"	"9.34e-07"	"1.95e+01"	MUC13
"ILMN_1748911"	"9.40e-07"	"1.95e+01"	SNAP23
"ILMN_1687848"	"9.41e-07"	"1.95e+01"	C7
"ILMN_1676504"	"9.47e-07"	"1.95e+01"	RPRML
"ILMN_2151817"	"9.56e-07"	"1.95e+01"	PFN1
"ILMN_2057826"	"9.57e-07"	"1.95e+01"	PHF3
"ILMN_1703279"	"9.59e-07"	"1.94e+01"	CXorf57
"ILMN_2399523"	"9.71e-07"	"1.94e+01"	JAG2
"ILMN_2415898"	"9.72e-07"	"1.94e+01"	DNAJB14
"ILMN_2166384"	"9.73e-07"	"1.94e+01"	IPO5
"ILMN_1777118"	"9.74e-07"	"1.94e+01"	INTS9
"ILMN_1740920"	"9.75e-07"	"1.94e+01"	ACADSB
"ILMN_2318430"	"9.80e-07"	"1.94e+01"	EIF5
"ILMN_1710434"	"9.83e-07"	"1.94e+01"	TBC1D10C
"ILMN_1785191"	"9.84e-07"	"1.94e+01"	TMEM14A
"ILMN_2232430"	"9.84e-07"	"1.94e+01"	NMD3
"ILMN_2173500"	"9.89e-07"	"1.94e+01"	FAM69C
"ILMN_1661595"	"9.89e-07"	"1.94e+01"	C1orf53
"ILMN_1808404"	"1.00e-06"	"1.94e+01"	RHBDF1
"ILMN_2043079"	"1.00e-06"	"1.94e+01"	ILDR1
"ILMN_2118229"	"1.01e-06"	"1.93e+01"	NAPEPLD
"ILMN_1715832"	"1.01e-06"	"1.93e+01"	PIK3R4
"ILMN_1776347"	"1.02e-06"	"1.93e+01"	TCP1
"ILMN_1677221"	"1.02e-06"	"1.93e+01"	PTCD2
"ILMN_2100458"	"1.03e-06"	"1.93e+01"	RFESD
"ILMN_1785272"	"1.03e-06"	"1.93e+01"	COL1A2
"ILMN_1783120"	"1.03e-06"	"1.93e+01"	SLMAP
"ILMN_1670764"	"1.03e-06"	"1.93e+01"	USP25
"ILMN_2334359"	"1.04e-06"	"1.93e+01"	GFRA1
"ILMN_1670218"	"1.06e-06"	"1.93e+01"	EXOSC6
"ILMN_1702396"	"1.08e-06"	"1.92e+01"	PACSIN2
"ILMN_1724700"	"1.08e-06"	"1.92e+01"	RIOK3
"ILMN_1665792"	"1.09e-06"	"1.92e+01"	ITGA2
"ILMN_1795507"	"1.09e-06"	"1.92e+01"	ABCA6
"ILMN_1682910"	"1.10e-06"	"1.92e+01"	SLC35B3
"ILMN_1779381"	"1.11e-06"	"1.92e+01"	SEC61A2
"ILMN_1784630"	"1.11e-06"	"1.92e+01"	KBTBD11
"ILMN_1791568"	"1.12e-06"	"1.92e+01"	CEP57
"ILMN_1772722"	"1.12e-06"	"1.92e+01"	MRPS33
"ILMN_1726928"	"1.14e-06"	"1.91e+01"	TCEA3
"ILMN_1684585"	"1.15e-06"	"1.91e+01"	ACSL1
"ILMN_1658289"	"1.15e-06"	"1.91e+01"	WDR54
"ILMN_1743219"	"1.16e-06"	"1.91e+01"	CA11
"ILMN_1741021"	"1.16e-06"	"1.91e+01"	CH25H
"ILMN_2413779"	"1.16e-06"	"1.91e+01"	SEZ6L2
"ILMN_1664679"	"1.17e-06"	"1.91e+01"	CADM2
"ILMN_1677385"	"1.19e-06"	"1.90e+01"	SMIM19
"ILMN_2091375"	"1.19e-06"	"1.90e+01"	KRCC1
"ILMN_1784967"	"1.21e-06"	"1.90e+01"	EPB41L4B
"ILMN_2100357"	"1.21e-06"	"1.90e+01"	SMPDL3A
"ILMN_1739001"	"1.22e-06"	"1.90e+01"	TACSTD2
"ILMN_1808939"	"1.22e-06"	"1.90e+01"	RPS6
"ILMN_2166506"	"1.23e-06"	"1.90e+01"	XRCC6
"ILMN_1705231"	"1.23e-06"	"1.90e+01"	SLCO2A1
"ILMN_2328378"	"1.23e-06"	"1.90e+01"	OSBPL3
"ILMN_1682778"	"1.24e-06"	"1.90e+01"	MXRA8
"ILMN_1783149"	"1.24e-06"	"1.90e+01"	CDH23
"ILMN_2351309"	"1.24e-06"	"1.90e+01"	TIAL1
"ILMN_1666392"	"1.25e-06"	"1.89e+01"	WNT4
"ILMN_1733851"	"1.26e-06"	"1.89e+01"	DACT3
"ILMN_1702806"	"1.28e-06"	"1.89e+01"	PDCL3
"ILMN_1730612"	"1.28e-06"	"1.89e+01"	DBNDD2
"ILMN_1769926"	"1.29e-06"	"1.89e+01"	DBN1
"ILMN_2056606"	"1.29e-06"	"1.89e+01"	PPP1R1A
"ILMN_2096985"	"1.31e-06"	"1.89e+01"	ALDH6A1
"ILMN_1771118"	"1.32e-06"	"1.88e+01"	SLCO1B1
"ILMN_1695962"	"1.32e-06"	"1.88e+01"	SLC12A9
"ILMN_1730260"	"1.33e-06"	"1.88e+01"	EEF1AKMT1
"ILMN_1681310"	"1.33e-06"	"1.88e+01"	MFSD7
"ILMN_2194561"	"1.35e-06"	"1.88e+01"	PLEKHG1
"ILMN_1726842"	"1.35e-06"	"1.88e+01"	TYW3
"ILMN_2094313"	"1.36e-06"	"1.88e+01"	ZDHHC1
"ILMN_1782429"	"1.36e-06"	"1.88e+01"	TMEM56
"ILMN_1806487"	"1.39e-06"	"1.88e+01"	FAM109B
"ILMN_1789003"	"1.39e-06"	"1.87e+01"	CPB2
"ILMN_1755926"	"1.41e-06"	"1.87e+01"	DBI
"ILMN_1738150"	"1.42e-06"	"1.87e+01"	SUMO2
"ILMN_2049184"	"1.42e-06"	"1.87e+01"	DNASE1L3
"ILMN_1728810"	"1.44e-06"	"1.87e+01"	NDUFS1
"ILMN_1748650"	"1.44e-06"	"1.87e+01"	MRPL45
"ILMN_2213136"	"1.46e-06"	"1.87e+01"	LEF1
"ILMN_1697554"	"1.47e-06"	"1.86e+01"	SASH3
"ILMN_1812312"	"1.47e-06"	"1.86e+01"	NDUFS4
"ILMN_1684663"	"1.47e-06"	"1.86e+01"	ZDHHC13
"ILMN_1698038"	"1.49e-06"	"1.86e+01"	FAM188B
"ILMN_1795007"	"1.49e-06"	"1.86e+01"	C2orf47
"ILMN_1752249"	"1.49e-06"	"1.86e+01"	PIEZO1
"ILMN_1788942"	"1.49e-06"	"1.86e+01"	GGT6
"ILMN_1798204"	"1.49e-06"	"1.86e+01"	IL21R
"ILMN_1802109"	"1.51e-06"	"1.86e+01"	KLHL29
"ILMN_1806946"	"1.51e-06"	"1.86e+01"	UBTF
"ILMN_1813240"	"1.51e-06"	"1.86e+01"	EIF1AX
"ILMN_1740319"	"1.52e-06"	"1.86e+01"	IFI27L2
"ILMN_1652357"	"1.56e-06"	"1.85e+01"	PDHX
"ILMN_1807515"	"1.57e-06"	"1.85e+01"	CSTF2T
"ILMN_1812262"	"1.58e-06"	"1.85e+01"	DDR1
"ILMN_1733603"	"1.59e-06"	"1.85e+01"	NDUFC1
"ILMN_1729251"	"1.60e-06"	"1.85e+01"	MYH4
"ILMN_1732158"	"1.60e-06"	"1.85e+01"	FMO2
"ILMN_1915166"	"1.60e-06"	"1.85e+01"	MASP1
"ILMN_2377288"	"1.61e-06"	"1.85e+01"	CYP3A43
"ILMN_1719286"	"1.62e-06"	"1.85e+01"	CTSA
"ILMN_2374770"	"1.62e-06"	"1.85e+01"	TAX1BP1
"ILMN_1713884"	"1.63e-06"	"1.85e+01"	TSR3
"ILMN_1726391"	"1.63e-06"	"1.85e+01"	MRPL39
"ILMN_1791280"	"1.63e-06"	"1.84e+01"	HSPB8
"ILMN_1720858"	"1.63e-06"	"1.84e+01"	ABRACL
"ILMN_1708906"	"1.64e-06"	"1.84e+01"	CNOT11
"ILMN_1731783"	"1.64e-06"	"1.84e+01"	ATP1A1
"ILMN_1801928"	"1.64e-06"	"1.84e+01"	YWHAZ
"ILMN_1682930"	"1.64e-06"	"1.84e+01"	SIPA1
"ILMN_1662944"	"1.65e-06"	"1.84e+01"	PON1
"ILMN_2354547"	"1.65e-06"	"1.84e+01"	TUSC3
"ILMN_1721283"	"1.66e-06"	"1.84e+01"	HSPB6
"ILMN_2386008"	"1.67e-06"	"1.84e+01"	MPZL1
"ILMN_1748407"	"1.69e-06"	"1.84e+01"	CCS
"ILMN_1657199"	"1.70e-06"	"1.84e+01"	NFASC
"ILMN_2196569"	"1.70e-06"	"1.84e+01"	NUP93
"ILMN_1805646"	"1.73e-06"	"1.83e+01"	SS18
"ILMN_1766675"	"1.74e-06"	"1.83e+01"	CDH6
"ILMN_2173451"	"1.76e-06"	"1.83e+01"	GPI
"ILMN_1719749"	"1.76e-06"	"1.83e+01"	PTGES3
"ILMN_2393450"	"1.77e-06"	"1.83e+01"	INF2
"ILMN_1791447"	"1.77e-06"	"1.83e+01"	CXCL12
"ILMN_2373062"	"1.81e-06"	"1.83e+01"	RHBDF2
"ILMN_2388090"	"1.82e-06"	"1.82e+01"	MAPK14
"ILMN_1755822"	"1.83e-06"	"1.82e+01"	SYDE1
"ILMN_1725387"	"1.84e-06"	"1.82e+01"	TMEM200A
"ILMN_2047676"	"1.84e-06"	"1.82e+01"	OSGEPL1
"ILMN_1678170"	"1.85e-06"	"1.82e+01"	MME
"ILMN_1683059"	"1.87e-06"	"1.82e+01"	SIRT5
"ILMN_1676611"	"1.88e-06"	"1.82e+01"	PHPT1
"ILMN_1765912"	"1.88e-06"	"1.82e+01"	ACSM2B
"ILMN_1696254"	"1.89e-06"	"1.82e+01"	CYB5D2
"ILMN_1661002"	"1.91e-06"	"1.82e+01"	RFWD2
"ILMN_2053527"	"1.92e-06"	"1.82e+01"	PARP9
"ILMN_1815134"	"1.94e-06"	"1.81e+01"	PI4K2B
"ILMN_1717710"	"1.94e-06"	"1.81e+01"	SLC26A5
"ILMN_1796417"	"1.95e-06"	"1.81e+01"	ASNS
"ILMN_2376204"	"1.96e-06"	"1.81e+01"	LTB
"ILMN_2387952"	"1.96e-06"	"1.81e+01"	FAM134B
"ILMN_2219712"	"1.96e-06"	"1.81e+01"	HMGB2
"ILMN_1757872"	"1.98e-06"	"1.81e+01"	SGK223
"ILMN_2208495"	"1.98e-06"	"1.81e+01"	CERS5
"ILMN_1690610"	"1.99e-06"	"1.81e+01"	RALY
"ILMN_1784256"	"2.03e-06"	"1.80e+01"	HDGFRP3
"ILMN_1694539"	"2.04e-06"	"1.80e+01"	MAP3K6
"ILMN_2173835"	"2.04e-06"	"1.80e+01"	FTH1P3
"ILMN_2192072"	"2.06e-06"	"1.80e+01"	MMP7
"ILMN_1706523"	"2.07e-06"	"1.80e+01"	FCGR2A
"ILMN_1685699"	"2.07e-06"	"1.80e+01"	PRSS3
"ILMN_1652163"	"2.08e-06"	"1.80e+01"	DVL2
"ILMN_1802100"	"2.09e-06"	"1.80e+01"	ADAM28
"ILMN_1659371"	"2.10e-06"	"1.80e+01"	ADRA2A
"ILMN_1784227"	"2.10e-06"	"1.80e+01"	MCRS1
"ILMN_1706969"	"2.12e-06"	"1.80e+01"	BEND6
"ILMN_1898404"	"2.14e-06"	"1.79e+01"	CACNA1C
"ILMN_1788664"	"2.16e-06"	"1.79e+01"	KCNH7
"ILMN_1768773"	"2.16e-06"	"1.79e+01"	EGLN2
"ILMN_1726666"	"2.17e-06"	"1.79e+01"	GPX3
"ILMN_1730101"	"2.18e-06"	"1.79e+01"	GSPT2
"ILMN_1691341"	"2.19e-06"	"1.79e+01"	IL7R
"ILMN_2153332"	"2.20e-06"	"1.79e+01"	ATXN1
"ILMN_1676448"	"2.21e-06"	"1.79e+01"	WDFY1
"ILMN_1662905"	"2.21e-06"	"1.79e+01"	NME2
"ILMN_1735489"	"2.22e-06"	"1.79e+01"	F13B
"ILMN_1797009"	"2.22e-06"	"1.79e+01"	F3
"ILMN_1759991"	"2.23e-06"	"1.79e+01"	NOL12
"ILMN_1682428"	"2.26e-06"	"1.79e+01"	HENMT1
"ILMN_1657862"	"2.27e-06"	"1.78e+01"	AHCY
"ILMN_1715607"	"2.27e-06"	"1.78e+01"	CHMP4A
"ILMN_1755504"	"2.28e-06"	"1.78e+01"	CALCOCO2
"ILMN_2352097"	"2.28e-06"	"1.78e+01"	ADGRG1
"ILMN_1738989"	"2.30e-06"	"1.78e+01"	SYBU
"ILMN_1679324"	"2.30e-06"	"1.78e+01"	EIF1B
"ILMN_2285375"	"2.30e-06"	"1.78e+01"	SORD
"ILMN_1777745"	"2.32e-06"	"1.78e+01"	FAM133B
"ILMN_1792671"	"2.32e-06"	"1.78e+01"	C12orf29
"ILMN_1763539"	"2.34e-06"	"1.78e+01"	IER3IP1
"ILMN_1811364"	"2.34e-06"	"1.78e+01"	SGPP2
"ILMN_1765621"	"2.36e-06"	"1.78e+01"	HDGF
"ILMN_1695983"	"2.36e-06"	"1.78e+01"	DDX42
"ILMN_1793504"	"2.37e-06"	"1.78e+01"	FCN2
"ILMN_1803194"	"2.38e-06"	"1.78e+01"	GALK1
"ILMN_1725485"	"2.39e-06"	"1.78e+01"	RGS17
"ILMN_1843932"	"2.39e-06"	"1.77e+01"	SAP30L
"ILMN_1659343"	"2.39e-06"	"1.77e+01"	BOLA2
"ILMN_2374249"	"2.41e-06"	"1.77e+01"	DYRK2
"ILMN_1768480"	"2.41e-06"	"1.77e+01"	VGLL4
"ILMN_2356068"	"2.45e-06"	"1.77e+01"	CDK13
"ILMN_1669928"	"2.45e-06"	"1.77e+01"	ARHGEF16
"ILMN_2363141"	"2.47e-06"	"1.77e+01"	PAGE5
"ILMN_1680928"	"2.47e-06"	"1.77e+01"	DNM3
"ILMN_1807448"	"2.48e-06"	"1.77e+01"	FAM8A1
"ILMN_2063584"	"2.48e-06"	"1.77e+01"	CLIC4
"ILMN_1692742"	"2.51e-06"	"1.77e+01"	DENND3
"ILMN_2272876"	"2.52e-06"	"1.76e+01"	SYT15
"ILMN_1708537"	"2.53e-06"	"1.76e+01"	RBPJ
"ILMN_1733256"	"2.53e-06"	"1.76e+01"	PSMD8
"ILMN_1673275"	"2.53e-06"	"1.76e+01"	TRAPPC2
"ILMN_1756860"	"2.54e-06"	"1.76e+01"	TXNL1
"ILMN_2183856"	"2.55e-06"	"1.76e+01"	TSPAN6
"ILMN_1655915"	"2.58e-06"	"1.76e+01"	MMP11
"ILMN_1812461"	"2.58e-06"	"1.76e+01"	WISP2
"ILMN_1681651"	"2.58e-06"	"1.76e+01"	FOLH1
"ILMN_2175220"	"2.60e-06"	"1.76e+01"	CYP39A1
"ILMN_2094587"	"2.63e-06"	"1.76e+01"	USP8
"ILMN_1806349"	"2.67e-06"	"1.75e+01"	SLC6A8
"ILMN_1794829"	"2.69e-06"	"1.75e+01"	MRAP2
"ILMN_1718815"	"2.70e-06"	"1.75e+01"	SLTM
"ILMN_1685012"	"2.71e-06"	"1.75e+01"	EAF1
"ILMN_2234970"	"2.74e-06"	"1.75e+01"	SLC39A3
"ILMN_1801387"	"2.75e-06"	"1.75e+01"	YEATS4
"ILMN_1759023"	"2.77e-06"	"1.75e+01"	WFS1
"ILMN_1751227"	"2.78e-06"	"1.75e+01"	LINC00997
"ILMN_2049766"	"2.81e-06"	"1.75e+01"	NFE2L3
"ILMN_2059689"	"2.83e-06"	"1.74e+01"	TMEM54
"ILMN_2196328"	"2.84e-06"	"1.74e+01"	POSTN
"ILMN_2355831"	"2.85e-06"	"1.74e+01"	FHL2
"ILMN_1655595"	"2.85e-06"	"1.74e+01"	SERPINE2
"ILMN_1701497"	"2.85e-06"	"1.74e+01"	CD5L
"ILMN_2388800"	"2.87e-06"	"1.74e+01"	PLPP3
"ILMN_1772686"	"2.87e-06"	"1.74e+01"	FGD3
"ILMN_1683023"	"2.88e-06"	"1.74e+01"	PDGFC
"ILMN_1807095"	"2.89e-06"	"1.74e+01"	MRPS36
"ILMN_1694011"	"2.91e-06"	"1.74e+01"	WNT2
"ILMN_1656496"	"2.91e-06"	"1.74e+01"	EPC2
"ILMN_1684205"	"2.91e-06"	"1.74e+01"	CIB1
"ILMN_1764609"	"2.92e-06"	"1.74e+01"	PWWP2B
"ILMN_2161577"	"2.94e-06"	"1.74e+01"	CXCL6
"ILMN_1695316"	"2.95e-06"	"1.74e+01"	SLC39A8
"ILMN_1794890"	"2.95e-06"	"1.74e+01"	SLC38A4
"ILMN_1917341"	"2.95e-06"	"1.74e+01"	PTPN14
"ILMN_1745103"	"2.96e-06"	"1.74e+01"	CLEC1B
"ILMN_1655611"	"2.97e-06"	"1.74e+01"	TSHZ2
"ILMN_1751576"	"2.97e-06"	"1.74e+01"	TEK
"ILMN_1664574"	"3.01e-06"	"1.73e+01"	LAMA1
"ILMN_2366041"	"3.03e-06"	"1.73e+01"	ITM2C
"ILMN_1691376"	"3.04e-06"	"1.73e+01"	JAG1
"ILMN_2077623"	"3.05e-06"	"1.73e+01"	RRAS2
"ILMN_1783469"	"3.08e-06"	"1.73e+01"	RMDN1
"ILMN_1776121"	"3.11e-06"	"1.73e+01"	KIAA1211L
"ILMN_2388585"	"3.14e-06"	"1.73e+01"	GOPC
"ILMN_1720998"	"3.14e-06"	"1.73e+01"	CA12
"ILMN_1750689"	"3.19e-06"	"1.72e+01"	MPP5
"ILMN_2304186"	"3.21e-06"	"1.72e+01"	MITF
"ILMN_2383913"	"3.25e-06"	"1.72e+01"	WDR33
"ILMN_1708672"	"3.25e-06"	"1.72e+01"	ACAT2
"ILMN_1808777"	"3.28e-06"	"1.72e+01"	EHD2
"ILMN_1720833"	"3.30e-06"	"1.72e+01"	C2orf48
"ILMN_2410864"	"3.30e-06"	"1.72e+01"	RAB28
"ILMN_1741957"	"3.32e-06"	"1.72e+01"	RABEPK
"ILMN_1804789"	"3.36e-06"	"1.71e+01"	CCAR2
"ILMN_1712766"	"3.36e-06"	"1.71e+01"	ERGIC2
"ILMN_1689046"	"3.40e-06"	"1.71e+01"	RBM47
"ILMN_1801119"	"3.40e-06"	"1.71e+01"	BCL2
"ILMN_1707336"	"3.41e-06"	"1.71e+01"	ARPC4
"ILMN_1672417"	"3.44e-06"	"1.71e+01"	PTPRCAP
"ILMN_2349831"	"3.45e-06"	"1.71e+01"	DICER1
"ILMN_1794074"	"3.49e-06"	"1.71e+01"	MXI1
"ILMN_2193817"	"3.49e-06"	"1.71e+01"	CLEC4G
"ILMN_1796240"	"3.51e-06"	"1.71e+01"	TRAPPC8
"ILMN_1688639"	"3.51e-06"	"1.71e+01"	FBXL2
"ILMN_1763763"	"3.52e-06"	"1.70e+01"	RIPK3
"ILMN_1747023"	"3.52e-06"	"1.70e+01"	PTGIR
"ILMN_1720865"	"3.52e-06"	"1.70e+01"	OSBPL7
"ILMN_1787434"	"3.53e-06"	"1.70e+01"	OR10H1
"ILMN_1744647"	"3.54e-06"	"1.70e+01"	CAND1
"ILMN_1710606"	"3.59e-06"	"1.70e+01"	C8A
"ILMN_1685636"	"3.60e-06"	"1.70e+01"	KCNN2
"ILMN_2134888"	"3.63e-06"	"1.70e+01"	TUBE1
"ILMN_1715647"	"3.63e-06"	"1.70e+01"	VANGL2
"ILMN_2179726"	"3.63e-06"	"1.70e+01"	CCDC189
"ILMN_1803392"	"3.64e-06"	"1.70e+01"	TAX1BP3
"ILMN_1725787"	"3.64e-06"	"1.70e+01"	RFX1
"ILMN_2391141"	"3.64e-06"	"1.70e+01"	UBE3A
"ILMN_1779677"	"3.64e-06"	"1.70e+01"	ZCCHC6
"ILMN_2218104"	"3.66e-06"	"1.70e+01"	PAH
"ILMN_2131880"	"3.67e-06"	"1.70e+01"	DPY30
"ILMN_1697409"	"3.68e-06"	"1.70e+01"	TNFRSF14
"ILMN_1744487"	"3.70e-06"	"1.70e+01"	C1QTNF5
"ILMN_1718830"	"3.72e-06"	"1.69e+01"	ICE2
"ILMN_1660890"	"3.74e-06"	"1.69e+01"	ACADL
"ILMN_2384536"	"3.74e-06"	"1.69e+01"	ECI2
"ILMN_1715173"	"3.75e-06"	"1.69e+01"	RPS6KA1
"ILMN_1693145"	"3.76e-06"	"1.69e+01"	BUB3
"ILMN_1804328"	"3.76e-06"	"1.69e+01"	WWP1
"ILMN_1722829"	"3.78e-06"	"1.69e+01"	HLF
"ILMN_1717154"	"3.84e-06"	"1.69e+01"	AQR
"ILMN_1807359"	"3.85e-06"	"1.69e+01"	CLEC11A
"ILMN_2414878"	"3.86e-06"	"1.69e+01"	STXBP1
"ILMN_1753370"	"3.88e-06"	"1.69e+01"	ABTB2
"ILMN_1726169"	"3.89e-06"	"1.69e+01"	EDF1
"ILMN_1746359"	"3.89e-06"	"1.69e+01"	RERG
"ILMN_1789999"	"3.90e-06"	"1.69e+01"	SLC30A7
"ILMN_1676393"	"3.91e-06"	"1.69e+01"	ATP5G1
"ILMN_2085760"	"3.94e-06"	"1.68e+01"	ARPC1B
"ILMN_1751984"	"3.95e-06"	"1.68e+01"	PRKAG1
"ILMN_1737947"	"3.98e-06"	"1.68e+01"	LSM5
"ILMN_2409167"	"3.99e-06"	"1.68e+01"	ANXA2
"ILMN_1740402"	"3.99e-06"	"1.68e+01"	HAO2
"ILMN_1767446"	"3.99e-06"	"1.68e+01"	RNF150
"ILMN_2216815"	"4.05e-06"	"1.68e+01"	MAP7
"ILMN_1677396"	"4.06e-06"	"1.68e+01"	NDFIP2
"ILMN_1673998"	"4.07e-06"	"1.68e+01"	SSTR1
"ILMN_2375651"	"4.07e-06"	"1.68e+01"	SCNM1
"ILMN_1807745"	"4.08e-06"	"1.68e+01"	GYS2
"ILMN_1744604"	"4.09e-06"	"1.68e+01"	CYBA
"ILMN_1674759"	"4.10e-06"	"1.68e+01"	LPCAT4
"ILMN_1718152"	"4.11e-06"	"1.68e+01"	DEPDC7
"ILMN_2160764"	"4.12e-06"	"1.68e+01"	HBP1
"ILMN_2407082"	"4.12e-06"	"1.68e+01"	SEP15
"ILMN_1807972"	"4.13e-06"	"1.68e+01"	MICAL1
"ILMN_2196588"	"4.14e-06"	"1.68e+01"	C18orf32
"ILMN_2066348"	"4.18e-06"	"1.67e+01"	HERPUD2
"ILMN_2189993"	"4.20e-06"	"1.67e+01"	MRPS35
"ILMN_1812721"	"4.22e-06"	"1.67e+01"	HIP1R
"ILMN_2151739"	"4.28e-06"	"1.67e+01"	CAT
"ILMN_1720430"	"4.28e-06"	"1.67e+01"	PPDPF
"ILMN_2064902"	"4.29e-06"	"1.67e+01"	HAND2
"ILMN_1701681"	"4.31e-06"	"1.67e+01"	SEC11C
"ILMN_1809850"	"4.31e-06"	"1.67e+01"	RCN3
"ILMN_1697200"	"4.34e-06"	"1.67e+01"	MON2
"ILMN_1790149"	"4.35e-06"	"1.67e+01"	HGF
"ILMN_2143685"	"4.36e-06"	"1.67e+01"	CLDN7
"ILMN_2245305"	"4.39e-06"	"1.67e+01"	ABHD12
"ILMN_1683980"	"4.41e-06"	"1.66e+01"	PLEKHM2
"ILMN_1763080"	"4.41e-06"	"1.66e+01"	QARS
"ILMN_1756311"	"4.42e-06"	"1.66e+01"	UFSP2
"ILMN_1787885"	"4.46e-06"	"1.66e+01"	NUDT18
"ILMN_1676449"	"4.47e-06"	"1.66e+01"	SLIT2
"ILMN_1715125"	"4.47e-06"	"1.66e+01"	HAAO
"ILMN_2374352"	"4.48e-06"	"1.66e+01"	DBNDD1
"ILMN_1701837"	"4.50e-06"	"1.66e+01"	KLHL2
"ILMN_1812327"	"4.51e-06"	"1.66e+01"	RNF19A
"ILMN_1698587"	"4.51e-06"	"1.66e+01"	PLGLB2
"ILMN_1720124"	"4.52e-06"	"1.66e+01"	RCC2
"ILMN_1706273"	"4.52e-06"	"1.66e+01"	MOB2
"ILMN_1729051"	"4.52e-06"	"1.66e+01"	MSH6
"ILMN_2139943"	"4.53e-06"	"1.66e+01"	RPS3A
"ILMN_1681679"	"4.58e-06"	"1.66e+01"	TSPO
"ILMN_1803995"	"4.65e-06"	"1.66e+01"	TM7SF3
"ILMN_1804610"	"4.67e-06"	"1.65e+01"	NFX1
"ILMN_1722774"	"4.69e-06"	"1.65e+01"	VPS72
"ILMN_1668910"	"4.69e-06"	"1.65e+01"	CIDEB
"ILMN_2133936"	"4.70e-06"	"1.65e+01"	ZFP1
"ILMN_1759175"	"4.77e-06"	"1.65e+01"	DUSP10
"ILMN_2412192"	"4.82e-06"	"1.65e+01"	CFH
"ILMN_1703572"	"4.82e-06"	"1.65e+01"	PCDH20
"ILMN_1712291"	"4.83e-06"	"1.65e+01"	MICALL2
"ILMN_2398903"	"4.83e-06"	"1.65e+01"	HAX1
"ILMN_1684445"	"4.83e-06"	"1.65e+01"	FCRL5
"ILMN_2052172"	"4.85e-06"	"1.65e+01"	GBP7
"ILMN_2131732"	"4.86e-06"	"1.65e+01"	CTNNA3
"ILMN_1712530"	"4.89e-06"	"1.65e+01"	AKAP1
"ILMN_2326071"	"4.92e-06"	"1.65e+01"	MYL6
"ILMN_1667748"	"4.92e-06"	"1.65e+01"	ANKRD33
"ILMN_1752810"	"4.95e-06"	"1.64e+01"	LARP6
"ILMN_2358919"	"4.96e-06"	"1.64e+01"	TP53I3
"ILMN_1798395"	"5.01e-06"	"1.64e+01"	PIGH
"ILMN_1742846"	"5.01e-06"	"1.64e+01"	DIRAS2
"ILMN_1697585"	"5.03e-06"	"1.64e+01"	ACTR6
"ILMN_1655545"	"5.07e-06"	"1.64e+01"	ZMYND12
"ILMN_1770678"	"5.08e-06"	"1.64e+01"	CBX2
"ILMN_1748093"	"5.10e-06"	"1.64e+01"	PAFAH1B3
"ILMN_2120695"	"5.10e-06"	"1.64e+01"	TSPAN7
"ILMN_1706959"	"5.13e-06"	"1.64e+01"	TIMM22
"ILMN_1804895"	"5.25e-06"	"1.63e+01"	LSMEM1
"ILMN_2195914"	"5.26e-06"	"1.63e+01"	GGH
"ILMN_1675669"	"5.26e-06"	"1.63e+01"	IBTK
"ILMN_1664216"	"5.27e-06"	"1.63e+01"	NKIRAS1
"ILMN_1770454"	"5.31e-06"	"1.63e+01"	AGRN
"ILMN_2403896"	"5.35e-06"	"1.63e+01"	GGTLC2
"ILMN_1791896"	"5.35e-06"	"1.63e+01"	EBAG9
"ILMN_2106107"	"5.38e-06"	"1.63e+01"	FAM127C
"ILMN_1656285"	"5.44e-06"	"1.63e+01"	METTL7A
"ILMN_1800543"	"5.45e-06"	"1.63e+01"	SCFD1
"ILMN_2320349"	"5.46e-06"	"1.63e+01"	BACE1
"ILMN_1736828"	"5.49e-06"	"1.63e+01"	CHST10
"ILMN_1679838"	"5.49e-06"	"1.63e+01"	TCEAL9
"ILMN_2166457"	"5.55e-06"	"1.62e+01"	HPGD
"ILMN_2341343"	"5.56e-06"	"1.62e+01"	AGTR1
"ILMN_1741148"	"5.58e-06"	"1.62e+01"	ALDOA
"ILMN_1726901"	"5.59e-06"	"1.62e+01"	KLC1
"ILMN_1784753"	"5.61e-06"	"1.62e+01"	PAIP2
"ILMN_1679460"	"5.64e-06"	"1.62e+01"	PPFIBP1
"ILMN_2113938"	"5.71e-06"	"1.62e+01"	TOR1AIP2
"ILMN_1694491"	"5.72e-06"	"1.62e+01"	CCNG1
"ILMN_2207170"	"5.72e-06"	"1.62e+01"	WWC2
"ILMN_2111294"	"5.74e-06"	"1.62e+01"	NUDT10
"ILMN_2147993"	"5.77e-06"	"1.62e+01"	ZNF23
"ILMN_1764091"	"5.79e-06"	"1.62e+01"	R3HDM2
"ILMN_2413816"	"5.82e-06"	"1.62e+01"	GRB14
"ILMN_1758784"	"5.84e-06"	"1.62e+01"	ATP2C1
"ILMN_1664028"	"5.84e-06"	"1.62e+01"	CENPB
"ILMN_1715189"	"5.88e-06"	"1.61e+01"	LHX6
"ILMN_2085922"	"5.89e-06"	"1.61e+01"	WRB
"ILMN_1761138"	"5.91e-06"	"1.61e+01"	C9orf142
"ILMN_2200917"	"5.97e-06"	"1.61e+01"	SLC4A7
"ILMN_1770479"	"6.02e-06"	"1.61e+01"	LMO7
"ILMN_2140389"	"6.03e-06"	"1.61e+01"	TMEM185A
"ILMN_1755077"	"6.04e-06"	"1.61e+01"	HEBP2
"ILMN_1754746"	"6.04e-06"	"1.61e+01"	CCNB3
"ILMN_2174574"	"6.06e-06"	"1.61e+01"	HNRNPA3P1
"ILMN_1674609"	"6.10e-06"	"1.61e+01"	CLTB
"ILMN_1675462"	"6.11e-06"	"1.61e+01"	LSM6
"ILMN_1725244"	"6.11e-06"	"1.61e+01"	HAT1
"ILMN_1700248"	"6.12e-06"	"1.61e+01"	WDR86
"ILMN_1788416"	"6.13e-06"	"1.61e+01"	ABHD17C
"ILMN_2143566"	"6.16e-06"	"1.61e+01"	SLC39A6
"ILMN_1785380"	"6.26e-06"	"1.60e+01"	SLC1A2
"ILMN_1653496"	"6.27e-06"	"1.60e+01"	GLUL
"ILMN_1669362"	"6.28e-06"	"1.60e+01"	IGFBP6
"ILMN_2346987"	"6.29e-06"	"1.60e+01"	LPA
"ILMN_2374449"	"6.41e-06"	"1.60e+01"	SPP1
"ILMN_1687074"	"6.47e-06"	"1.60e+01"	CDC14B
"ILMN_2355486"	"6.47e-06"	"1.60e+01"	FAM3B
"ILMN_1758895"	"6.53e-06"	"1.60e+01"	CTSK
"ILMN_1903565"	"6.54e-06"	"1.60e+01"	GNA11
"ILMN_1800540"	"6.59e-06"	"1.59e+01"	CD55
"ILMN_1751400"	"6.61e-06"	"1.59e+01"	SKAP1
"ILMN_2222443"	"6.64e-06"	"1.59e+01"	KLRK1
"ILMN_1754795"	"6.66e-06"	"1.59e+01"	FAT1
"ILMN_1740169"	"6.70e-06"	"1.59e+01"	TYRO3
"ILMN_1803211"	"6.72e-06"	"1.59e+01"	FBXO2
"ILMN_1666819"	"6.73e-06"	"1.59e+01"	PHLDB1
"ILMN_2185845"	"6.78e-06"	"1.59e+01"	BRSK1
"ILMN_1699636"	"6.82e-06"	"1.59e+01"	ACIN1
"ILMN_1691892"	"6.84e-06"	"1.59e+01"	TAGLN2
"ILMN_2115633"	"6.86e-06"	"1.59e+01"	CD320
"ILMN_1715175"	"6.89e-06"	"1.59e+01"	MET
"ILMN_1692041"	"6.89e-06"	"1.59e+01"	POT1
"ILMN_1659952"	"6.94e-06"	"1.59e+01"	MTMR2
"ILMN_1726434"	"7.00e-06"	"1.58e+01"	UNC45A
"ILMN_1751811"	"7.01e-06"	"1.58e+01"	PLGLA
"ILMN_1752837"	"7.02e-06"	"1.58e+01"	ARL8B
"ILMN_1802646"	"7.03e-06"	"1.58e+01"	EPHB6
"ILMN_2149766"	"7.03e-06"	"1.58e+01"	APPBP2
"ILMN_1706483"	"7.06e-06"	"1.58e+01"	C1orf116
"ILMN_1699421"	"7.07e-06"	"1.58e+01"	ANXA10
"ILMN_1755862"	"7.07e-06"	"1.58e+01"	PFAS
"ILMN_2129715"	"7.08e-06"	"1.58e+01"	COG3
"ILMN_1812403"	"7.08e-06"	"1.58e+01"	BCAP31
"ILMN_1792489"	"7.08e-06"	"1.58e+01"	ARPC2
"ILMN_1726239"	"7.09e-06"	"1.58e+01"	TBCA
"ILMN_1747630"	"7.09e-06"	"1.58e+01"	DEK
"ILMN_2183331"	"7.11e-06"	"1.58e+01"	RBM7
"ILMN_1699440"	"7.11e-06"	"1.58e+01"	ZBTB47
"ILMN_2159859"	"7.21e-06"	"1.58e+01"	LYSMD4
"ILMN_2121282"	"7.23e-06"	"1.58e+01"	MRPS18B
"ILMN_1723287"	"7.25e-06"	"1.58e+01"	SLC6A16
"ILMN_1695271"	"7.30e-06"	"1.58e+01"	RPP25
"ILMN_1731194"	"7.33e-06"	"1.58e+01"	STRAP
"ILMN_1797776"	"7.33e-06"	"1.58e+01"	PRSS23
"ILMN_1675956"	"7.38e-06"	"1.57e+01"	LYST
"ILMN_1735402"	"7.38e-06"	"1.57e+01"	DCAF5
"ILMN_1789005"	"7.38e-06"	"1.57e+01"	ATP6V0C
"ILMN_2070940"	"7.48e-06"	"1.57e+01"	CD302
"ILMN_1662731"	"7.50e-06"	"1.57e+01"	COL4A3
"ILMN_2262203"	"7.51e-06"	"1.57e+01"	PMS2CL
"ILMN_2114422"	"7.61e-06"	"1.57e+01"	NOD1
"ILMN_1766359"	"7.66e-06"	"1.57e+01"	GATAD2B
"ILMN_1783500"	"7.69e-06"	"1.57e+01"	HOXD12
"ILMN_1684346"	"7.73e-06"	"1.57e+01"	TNFAIP8L1
"ILMN_1794662"	"7.77e-06"	"1.57e+01"	DSG1
"ILMN_1660533"	"7.77e-06"	"1.57e+01"	RPN1
"ILMN_2383097"	"7.79e-06"	"1.57e+01"	RPL17
"ILMN_1683607"	"7.87e-06"	"1.56e+01"	CYP1A2
"ILMN_1734653"	"7.87e-06"	"1.56e+01"	FNDC1
"ILMN_1738604"	"7.89e-06"	"1.56e+01"	ADH5
"ILMN_2266309"	"7.91e-06"	"1.56e+01"	CEPT1
"ILMN_2364022"	"7.96e-06"	"1.56e+01"	SLC16A3
"ILMN_1793859"	"7.98e-06"	"1.56e+01"	ALDH2
"ILMN_1805147"	"8.00e-06"	"1.56e+01"	ACSM5
"ILMN_1705682"	"8.00e-06"	"1.56e+01"	P3H3
"ILMN_1784410"	"8.00e-06"	"1.56e+01"	UBP1
"ILMN_2380698"	"8.02e-06"	"1.56e+01"	DSTN
"ILMN_1683462"	"8.04e-06"	"1.56e+01"	GSS
"ILMN_2340027"	"8.05e-06"	"1.56e+01"	TSPAN4
"ILMN_1694877"	"8.06e-06"	"1.56e+01"	CASP6
"ILMN_1658709"	"8.07e-06"	"1.56e+01"	LAMB1
"ILMN_1802699"	"8.18e-06"	"1.56e+01"	PCK2
"ILMN_1755811"	"8.21e-06"	"1.56e+01"	FBXO4
"ILMN_2211546"	"8.24e-06"	"1.56e+01"	HAO1
"ILMN_1676002"	"8.25e-06"	"1.56e+01"	QRICH1
"ILMN_1717163"	"8.25e-06"	"1.56e+01"	F13A1
"ILMN_1669788"	"8.27e-06"	"1.55e+01"	NUDT14
"ILMN_1754304"	"8.28e-06"	"1.55e+01"	SNRNP48
"ILMN_2117526"	"8.31e-06"	"1.55e+01"	DMGDH
"ILMN_1662166"	"8.31e-06"	"1.55e+01"	PTK7
"ILMN_1862217"	"8.31e-06"	"1.55e+01"	APH1B
"ILMN_1796925"	"8.34e-06"	"1.55e+01"	CXADR
"ILMN_1694106"	"8.37e-06"	"1.55e+01"	GPD1L
"ILMN_1740923"	"8.41e-06"	"1.55e+01"	SLC52A3
"ILMN_1743655"	"8.41e-06"	"1.55e+01"	TMED9
"ILMN_1683682"	"8.44e-06"	"1.55e+01"	DAGLA
"ILMN_1655261"	"8.49e-06"	"1.55e+01"	ERP27
"ILMN_1807088"	"8.49e-06"	"1.55e+01"	TTC33
"ILMN_1709233"	"8.50e-06"	"1.55e+01"	F5
"ILMN_1916599"	"8.50e-06"	"1.55e+01"	LOC100133985
"ILMN_1750158"	"8.53e-06"	"1.55e+01"	ACOX1
"ILMN_1804351"	"8.55e-06"	"1.55e+01"	FZD7
"ILMN_1710124"	"8.57e-06"	"1.55e+01"	CMTM8
"ILMN_1810729"	"8.76e-06"	"1.54e+01"	UBL3
"ILMN_1789074"	"8.80e-06"	"1.54e+01"	HSPA1A
"ILMN_1812946"	"8.82e-06"	"1.54e+01"	GPR88
"ILMN_1753933"	"8.83e-06"	"1.54e+01"	FAM150A
"ILMN_1752520"	"8.84e-06"	"1.54e+01"	SLFN11
"ILMN_1805863"	"8.85e-06"	"1.54e+01"	WDR81
"ILMN_1801923"	"8.91e-06"	"1.54e+01"	ATF1
"ILMN_2076658"	"8.91e-06"	"1.54e+01"	MRPL1
"ILMN_1771884"	"8.97e-06"	"1.54e+01"	ZNF45
"ILMN_1908488"	"8.97e-06"	"1.54e+01"	ADAM17
"ILMN_1723414"	"9.06e-06"	"1.54e+01"	HACL1
"ILMN_1741613"	"9.15e-06"	"1.54e+01"	SERINC1
"ILMN_1778161"	"9.24e-06"	"1.54e+01"	DNAJC25
"ILMN_1685703"	"9.24e-06"	"1.54e+01"	ACOX2
"ILMN_1665004"	"9.36e-06"	"1.53e+01"	CASC3
"ILMN_1688892"	"9.39e-06"	"1.53e+01"	LAMA3
"ILMN_2041190"	"9.44e-06"	"1.53e+01"	F2RL1
"ILMN_1781010"	"9.45e-06"	"1.53e+01"	ARHGEF3
"ILMN_1686645"	"9.48e-06"	"1.53e+01"	UTP14C
"ILMN_2391976"	"9.52e-06"	"1.53e+01"	SLC45A4
"ILMN_1696749"	"9.52e-06"	"1.53e+01"	LMNA
"ILMN_1670383"	"9.55e-06"	"1.53e+01"	PCDH7
"ILMN_1733756"	"9.56e-06"	"1.53e+01"	COL12A1
"ILMN_1666471"	"9.57e-06"	"1.53e+01"	UQCRQ
"ILMN_1750507"	"9.59e-06"	"1.53e+01"	RPL9
"ILMN_1744929"	"9.62e-06"	"1.53e+01"	PTGER1
"ILMN_1760574"	"9.67e-06"	"1.53e+01"	RAI2
"ILMN_1655663"	"9.71e-06"	"1.53e+01"	P3H4
"ILMN_1877204"	"9.72e-06"	"1.53e+01"	LOC105378749
"ILMN_1801020"	"9.83e-06"	"1.53e+01"	ADK
"ILMN_1718336"	"9.85e-06"	"1.52e+01"	C7orf50
"ILMN_2048822"	"9.85e-06"	"1.52e+01"	NUDCD2
"ILMN_1813836"	"9.85e-06"	"1.52e+01"	DARS
"ILMN_2121568"	"9.90e-06"	"1.52e+01"	GBP6
"ILMN_1701424"	"9.93e-06"	"1.52e+01"	LAMC2
"ILMN_1752117"	"9.93e-06"	"1.52e+01"	TMEM55A
"ILMN_1687216"	"9.97e-06"	"1.52e+01"	PCBP3
"ILMN_2186369"	"9.98e-06"	"1.52e+01"	NCOR1
"ILMN_1714700"	"1.00e-05"	"1.52e+01"	TRIB2
"ILMN_1673953"	"1.00e-05"	"1.52e+01"	HRH1
"ILMN_1769575"	"1.01e-05"	"1.52e+01"	JAM3
"ILMN_1651850"	"1.01e-05"	"1.52e+01"	RPS16
"ILMN_1788108"	"1.01e-05"	"1.52e+01"	TXNDC5
"ILMN_1753534"	"1.01e-05"	"1.52e+01"	RPS18
"ILMN_1784602"	"1.01e-05"	"1.52e+01"	CDKN1A
"ILMN_1772359"	"1.01e-05"	"1.52e+01"	LAPTM5
"ILMN_1780799"	"1.02e-05"	"1.52e+01"	ENPP2
"ILMN_1748983"	"1.03e-05"	"1.52e+01"	RTN4
"ILMN_1741404"	"1.03e-05"	"1.52e+01"	MSC
"ILMN_1692731"	"1.04e-05"	"1.52e+01"	TTYH3
"ILMN_1851547"	"1.04e-05"	"1.52e+01"	FAM120C
"ILMN_2275502"	"1.04e-05"	"1.52e+01"	RAPH1
"ILMN_1741475"	"1.05e-05"	"1.51e+01"	PPP1R35
"ILMN_1707356"	"1.05e-05"	"1.51e+01"	CFL2
"ILMN_2414268"	"1.06e-05"	"1.51e+01"	COLEC11
"ILMN_1721563"	"1.06e-05"	"1.51e+01"	TMEM127
"ILMN_1801226"	"1.06e-05"	"1.51e+01"	DOCK6
"ILMN_1681888"	"1.07e-05"	"1.51e+01"	PRKAR2A
"ILMN_1703477"	"1.07e-05"	"1.51e+01"	ARHGEF2
"ILMN_1774826"	"1.08e-05"	"1.51e+01"	FXN
"ILMN_1772796"	"1.09e-05"	"1.51e+01"	DYNLL2
"ILMN_2339202"	"1.09e-05"	"1.51e+01"	KTN1
"ILMN_1797372"	"1.10e-05"	"1.51e+01"	C3orf58
"ILMN_2334303"	"1.11e-05"	"1.50e+01"	SEC24B
"ILMN_1781691"	"1.12e-05"	"1.50e+01"	TRAK2
"ILMN_1729272"	"1.12e-05"	"1.50e+01"	DIP2A
"ILMN_1757186"	"1.12e-05"	"1.50e+01"	GIMAP1
"ILMN_1725130"	"1.13e-05"	"1.50e+01"	FAM50A
"ILMN_1763524"	"1.14e-05"	"1.50e+01"	LZTS2
"ILMN_1805175"	"1.14e-05"	"1.50e+01"	TGFA
"ILMN_1813800"	"1.14e-05"	"1.50e+01"	NUFIP1
"ILMN_2169439"	"1.15e-05"	"1.50e+01"	ITGAV
"ILMN_1732080"	"1.15e-05"	"1.50e+01"	SUMO1P3
"ILMN_1680403"	"1.16e-05"	"1.50e+01"	SSR4
"ILMN_2273261"	"1.16e-05"	"1.50e+01"	FBXO3
"ILMN_1807101"	"1.16e-05"	"1.50e+01"	F11
"ILMN_1745699"	"1.16e-05"	"1.50e+01"	METTL2A
"ILMN_2128428"	"1.17e-05"	"1.50e+01"	DAB2
"ILMN_1691843"	"1.17e-05"	"1.50e+01"	RNPS1
"ILMN_1677607"	"1.17e-05"	"1.49e+01"	SC5D
"ILMN_1671116"	"1.19e-05"	"1.49e+01"	XXYLT1
"ILMN_1708077"	"1.19e-05"	"1.49e+01"	DAXX
"ILMN_1802669"	"1.19e-05"	"1.49e+01"	PPP3CB
"ILMN_1709257"	"1.19e-05"	"1.49e+01"	RIPPLY3
"ILMN_2075476"	"1.19e-05"	"1.49e+01"	GIPC2
"ILMN_1802167"	"1.20e-05"	"1.49e+01"	ALDH1L1
"ILMN_2362293"	"1.21e-05"	"1.49e+01"	FBXO38
"ILMN_2063168"	"1.21e-05"	"1.49e+01"	MALL
"ILMN_1693072"	"1.22e-05"	"1.49e+01"	ELAC1
"ILMN_1671854"	"1.22e-05"	"1.49e+01"	SEPT1
"ILMN_1815292"	"1.23e-05"	"1.49e+01"	RPL7
"ILMN_1725496"	"1.24e-05"	"1.49e+01"	KCNAB2
"ILMN_1670325"	"1.25e-05"	"1.48e+01"	SLC47A1
"ILMN_1746819"	"1.25e-05"	"1.48e+01"	C5
"ILMN_1861057"	"1.26e-05"	"1.48e+01"	LOC338620
"ILMN_2347949"	"1.26e-05"	"1.48e+01"	G6PD
"ILMN_2377459"	"1.26e-05"	"1.48e+01"	CYTH2
"ILMN_1651832"	"1.27e-05"	"1.48e+01"	EHD1
"ILMN_2393573"	"1.28e-05"	"1.48e+01"	RASSF1
"ILMN_2185563"	"1.28e-05"	"1.48e+01"	ANKRA2
"ILMN_1792587"	"1.28e-05"	"1.48e+01"	VPS4B
"ILMN_1665994"	"1.30e-05"	"1.48e+01"	PMEL
"ILMN_1797912"	"1.31e-05"	"1.48e+01"	ADH4
"ILMN_1787808"	"1.31e-05"	"1.48e+01"	CEP63
"ILMN_1777906"	"1.31e-05"	"1.48e+01"	MAP7D1
"ILMN_1753312"	"1.32e-05"	"1.48e+01"	PLXDC2
"ILMN_1798975"	"1.32e-05"	"1.48e+01"	EGFR
"ILMN_1780141"	"1.32e-05"	"1.48e+01"	SARAF
"ILMN_1805922"	"1.33e-05"	"1.47e+01"	EBPL
"ILMN_1760714"	"1.35e-05"	"1.47e+01"	RPS3
"ILMN_1717056"	"1.35e-05"	"1.47e+01"	TXNRD1
"ILMN_1708728"	"1.36e-05"	"1.47e+01"	H2AFJ
"ILMN_1808590"	"1.36e-05"	"1.47e+01"	GUCY1A3
"ILMN_1677866"	"1.36e-05"	"1.47e+01"	FOLH1B
"ILMN_1686109"	"1.37e-05"	"1.47e+01"	CCL23
"ILMN_1727080"	"1.37e-05"	"1.47e+01"	MYO6
"ILMN_1795344"	"1.38e-05"	"1.47e+01"	GOLIM4
"ILMN_1757742"	"1.38e-05"	"1.47e+01"	ZRANB1
"ILMN_1722981"	"1.39e-05"	"1.47e+01"	TLR5
"ILMN_1761086"	"1.39e-05"	"1.47e+01"	VPS54
"ILMN_2366212"	"1.40e-05"	"1.47e+01"	CD79B
"ILMN_1693210"	"1.40e-05"	"1.47e+01"	NSMCE2
"ILMN_1771084"	"1.41e-05"	"1.46e+01"	ACSM3
"ILMN_1798679"	"1.42e-05"	"1.46e+01"	ANO9
"ILMN_2222688"	"1.42e-05"	"1.46e+01"	TMSB4X
"ILMN_2324375"	"1.43e-05"	"1.46e+01"	CHCHD7
"ILMN_2200836"	"1.43e-05"	"1.46e+01"	HSPB7
"ILMN_1657968"	"1.43e-05"	"1.46e+01"	MAP2K2
"ILMN_1739259"	"1.44e-05"	"1.46e+01"	UBE4A
"ILMN_1810172"	"1.44e-05"	"1.46e+01"	SFRP4
"ILMN_1709817"	"1.44e-05"	"1.46e+01"	SLC35A5
"ILMN_1653200"	"1.45e-05"	"1.46e+01"	SLC22A17
"ILMN_1910948"	"1.45e-05"	"1.46e+01"	LOC101928433
"ILMN_2287157"	"1.45e-05"	"1.46e+01"	DST
"ILMN_1662318"	"1.45e-05"	"1.46e+01"	CCDC59
"ILMN_1805064"	"1.45e-05"	"1.46e+01"	SCARNA9
"ILMN_1660577"	"1.46e-05"	"1.46e+01"	ATP5G2
"ILMN_2345837"	"1.46e-05"	"1.46e+01"	CLTA
"ILMN_1687301"	"1.46e-05"	"1.46e+01"	VCAN
"ILMN_1703433"	"1.47e-05"	"1.46e+01"	PLSCR3
"ILMN_1670903"	"1.47e-05"	"1.46e+01"	NAT2
"ILMN_1703980"	"1.47e-05"	"1.46e+01"	MAB21L1
"ILMN_1692058"	"1.48e-05"	"1.46e+01"	NDN
"ILMN_2112256"	"1.49e-05"	"1.45e+01"	TNFRSF4
"ILMN_1809034"	"1.50e-05"	"1.45e+01"	GATC
"ILMN_1701331"	"1.50e-05"	"1.45e+01"	UBE2M
"ILMN_1758731"	"1.51e-05"	"1.45e+01"	CYP2J2
"ILMN_2202790"	"1.51e-05"	"1.45e+01"	MCFD2
"ILMN_2316236"	"1.51e-05"	"1.45e+01"	HOPX
"ILMN_1713685"	"1.51e-05"	"1.45e+01"	HNMT
"ILMN_1763878"	"1.51e-05"	"1.45e+01"	CDADC1
"ILMN_1691487"	"1.52e-05"	"1.45e+01"	TRAF2
"ILMN_2332553"	"1.52e-05"	"1.45e+01"	MSRB3
"ILMN_1654370"	"1.55e-05"	"1.45e+01"	TESK2
"ILMN_1804562"	"1.55e-05"	"1.45e+01"	SLC31A1
"ILMN_1727284"	"1.56e-05"	"1.45e+01"	CD4
"ILMN_2336647"	"1.56e-05"	"1.45e+01"	NNT
"ILMN_1807042"	"1.57e-05"	"1.45e+01"	MARCKS
"ILMN_1780302"	"1.57e-05"	"1.45e+01"	DYNC1H1
"ILMN_1759330"	"1.57e-05"	"1.45e+01"	KIF1A
"ILMN_1701565"	"1.57e-05"	"1.45e+01"	UPK3B
"ILMN_1764557"	"1.58e-05"	"1.45e+01"	FITM1
"ILMN_1740742"	"1.58e-05"	"1.45e+01"	UROD
"ILMN_1694950"	"1.58e-05"	"1.44e+01"	MRPL28
"ILMN_2365711"	"1.58e-05"	"1.44e+01"	SEPT2
"ILMN_1731237"	"1.59e-05"	"1.44e+01"	CLSTN2
"ILMN_1738955"	"1.59e-05"	"1.44e+01"	ANAPC16
"ILMN_1684306"	"1.59e-05"	"1.44e+01"	S100A4
"ILMN_2269564"	"1.59e-05"	"1.44e+01"	ARID4B
"ILMN_1775734"	"1.60e-05"	"1.44e+01"	SH2D3C
"ILMN_1911042"	"1.61e-05"	"1.44e+01"	PIP4K2A
"ILMN_2311779"	"1.61e-05"	"1.44e+01"	TMUB2
"ILMN_1809583"	"1.61e-05"	"1.44e+01"	CREBBP
"ILMN_1803788"	"1.62e-05"	"1.44e+01"	LGALS3
"ILMN_2218277"	"1.62e-05"	"1.44e+01"	RPS2
"ILMN_1761804"	"1.63e-05"	"1.44e+01"	ALDH9A1
"ILMN_1685433"	"1.63e-05"	"1.44e+01"	COL8A1
"ILMN_2154603"	"1.63e-05"	"1.44e+01"	ZNF830
"ILMN_1745668"	"1.64e-05"	"1.44e+01"	SYNE2
"ILMN_1657708"	"1.64e-05"	"1.44e+01"	MGLL
"ILMN_1713990"	"1.64e-05"	"1.44e+01"	TRIP6
"ILMN_2409642"	"1.64e-05"	"1.44e+01"	TRO
"ILMN_1714600"	"1.64e-05"	"1.44e+01"	NAV3
"ILMN_1803590"	"1.65e-05"	"1.44e+01"	ZFC3H1
"ILMN_2390974"	"1.65e-05"	"1.44e+01"	DNAJB2
"ILMN_1660364"	"1.66e-05"	"1.44e+01"	CYTH4
"ILMN_1675609"	"1.67e-05"	"1.44e+01"	SMN1
"ILMN_1747580"	"1.67e-05"	"1.44e+01"	NF2
"ILMN_1668092"	"1.68e-05"	"1.44e+01"	ESAM
"ILMN_1715417"	"1.68e-05"	"1.43e+01"	SELP
"ILMN_2356031"	"1.68e-05"	"1.43e+01"	RNF121
"ILMN_1767657"	"1.68e-05"	"1.43e+01"	MAT1A
"ILMN_1765401"	"1.68e-05"	"1.43e+01"	RRN3
"ILMN_1769264"	"1.69e-05"	"1.43e+01"	MCCC2
"ILMN_1663577"	"1.70e-05"	"1.43e+01"	S100PBP
"ILMN_2415329"	"1.71e-05"	"1.43e+01"	SULT1C2
"ILMN_1728498"	"1.71e-05"	"1.43e+01"	PCBP4
"ILMN_1799860"	"1.72e-05"	"1.43e+01"	PIGM
"ILMN_1703316"	"1.72e-05"	"1.43e+01"	INAFM1
"ILMN_1755115"	"1.72e-05"	"1.43e+01"	RPL23
"ILMN_1790461"	"1.72e-05"	"1.43e+01"	UQCC2
"ILMN_1753608"	"1.73e-05"	"1.43e+01"	TMEM131
"ILMN_2048326"	"1.73e-05"	"1.43e+01"	RPS27A
"ILMN_2105923"	"1.73e-05"	"1.43e+01"	RHNO1
"ILMN_1737283"	"1.74e-05"	"1.43e+01"	TMSB15B
"ILMN_2172318"	"1.74e-05"	"1.43e+01"	FAM19A2
"ILMN_2085236"	"1.74e-05"	"1.43e+01"	SNX24
"ILMN_1814120"	"1.76e-05"	"1.43e+01"	PECR
"ILMN_2136068"	"1.76e-05"	"1.43e+01"	SEC63
"ILMN_1788468"	"1.76e-05"	"1.43e+01"	ARGLU1
"ILMN_1784717"	"1.77e-05"	"1.43e+01"	RPS19
"ILMN_1761260"	"1.79e-05"	"1.42e+01"	COBLL1
"ILMN_1758938"	"1.79e-05"	"1.42e+01"	SLC31A2
"ILMN_1723467"	"1.79e-05"	"1.42e+01"	ITGB1
"ILMN_1700549"	"1.79e-05"	"1.42e+01"	ERLIN2
"ILMN_1673773"	"1.79e-05"	"1.42e+01"	GALNT18
"ILMN_2137084"	"1.79e-05"	"1.42e+01"	LIN9
"ILMN_2141941"	"1.80e-05"	"1.42e+01"	TOR1AIP1
"ILMN_1716913"	"1.80e-05"	"1.42e+01"	TRAPPC1
"ILMN_1743747"	"1.80e-05"	"1.42e+01"	RUSC1
"ILMN_1715804"	"1.80e-05"	"1.42e+01"	PITPNA
"ILMN_1685855"	"1.80e-05"	"1.42e+01"	UBN2
"ILMN_1657572"	"1.81e-05"	"1.42e+01"	HSFX1
"ILMN_1731157"	"1.82e-05"	"1.42e+01"	MYOZ1
"ILMN_1741005"	"1.84e-05"	"1.42e+01"	TRMT10A
"ILMN_1793934"	"1.84e-05"	"1.42e+01"	PISD
"ILMN_1799836"	"1.84e-05"	"1.42e+01"	HOXA2
"ILMN_1778360"	"1.84e-05"	"1.42e+01"	PYGB
"ILMN_1718832"	"1.84e-05"	"1.42e+01"	SPHAR
"ILMN_1664607"	"1.84e-05"	"1.42e+01"	NRIP2
"ILMN_1801516"	"1.85e-05"	"1.42e+01"	GPC1
"ILMN_2323633"	"1.86e-05"	"1.42e+01"	TPD52L2
"ILMN_1724658"	"1.86e-05"	"1.42e+01"	BNIP3
"ILMN_1690621"	"1.86e-05"	"1.42e+01"	ADGRV1
"ILMN_2098616"	"1.86e-05"	"1.42e+01"	ANXA2R
"ILMN_1730888"	"1.87e-05"	"1.42e+01"	ZNF680
"ILMN_1652549"	"1.87e-05"	"1.42e+01"	DTNA
"ILMN_2325506"	"1.88e-05"	"1.42e+01"	BCAS4
"ILMN_1761511"	"1.89e-05"	"1.41e+01"	APOH
"ILMN_1790650"	"1.89e-05"	"1.41e+01"	FOPNL
"ILMN_1683538"	"1.91e-05"	"1.41e+01"	CSDE1
"ILMN_2116639"	"1.91e-05"	"1.41e+01"	TFDP2
"ILMN_1764207"	"1.92e-05"	"1.41e+01"	RPRD1A
"ILMN_1667295"	"1.92e-05"	"1.41e+01"	VASN
"ILMN_1760667"	"1.93e-05"	"1.41e+01"	POLR3GL
"ILMN_1706505"	"1.93e-05"	"1.41e+01"	COL5A1
"ILMN_2133784"	"1.93e-05"	"1.41e+01"	PATE2
"ILMN_1805799"	"1.93e-05"	"1.41e+01"	CFHR3
"ILMN_1698307"	"1.94e-05"	"1.41e+01"	DBNL
"ILMN_1739083"	"1.94e-05"	"1.41e+01"	SIRT1
"ILMN_2210934"	"1.95e-05"	"1.41e+01"	NR3C2
"ILMN_2152131"	"1.95e-05"	"1.41e+01"	ACTB
"ILMN_2310589"	"1.95e-05"	"1.41e+01"	DIABLO
"ILMN_1659029"	"1.95e-05"	"1.41e+01"	DENND6B
"ILMN_1789196"	"1.97e-05"	"1.41e+01"	TPM2
"ILMN_1664994"	"1.97e-05"	"1.41e+01"	MINPP1
"ILMN_1812678"	"1.97e-05"	"1.41e+01"	AGMO
"ILMN_1778668"	"1.97e-05"	"1.41e+01"	TAGLN
"ILMN_1778684"	"2.00e-05"	"1.41e+01"	BRE
"ILMN_1666560"	"2.01e-05"	"1.40e+01"	IFT88
"ILMN_1692535"	"2.03e-05"	"1.40e+01"	DPP4
"ILMN_1734445"	"2.03e-05"	"1.40e+01"	PKDCC
"ILMN_2363065"	"2.04e-05"	"1.40e+01"	RTN3
"ILMN_1811345"	"2.05e-05"	"1.40e+01"	GLYAT
"ILMN_1736238"	"2.06e-05"	"1.40e+01"	GNMT
"ILMN_1793201"	"2.06e-05"	"1.40e+01"	HAGHL
"ILMN_1696657"	"2.07e-05"	"1.40e+01"	LRRN2
"ILMN_1723607"	"2.07e-05"	"1.40e+01"	GPHN
"ILMN_2073157"	"2.08e-05"	"1.40e+01"	AMY2B
"ILMN_1715669"	"2.08e-05"	"1.40e+01"	TP53I11
"ILMN_2182531"	"2.08e-05"	"1.40e+01"	TIMM21
"ILMN_2346727"	"2.08e-05"	"1.40e+01"	MTUS1
"ILMN_1772208"	"2.09e-05"	"1.40e+01"	CCDC88B
"ILMN_1747577"	"2.10e-05"	"1.40e+01"	ALAD
"ILMN_1772278"	"2.11e-05"	"1.40e+01"	TANC1
"ILMN_1752159"	"2.11e-05"	"1.40e+01"	AHNAK
"ILMN_2373177"	"2.11e-05"	"1.40e+01"	PANK2
"ILMN_2136133"	"2.14e-05"	"1.39e+01"	PABPC1
"ILMN_1778374"	"2.14e-05"	"1.39e+01"	BSG
"ILMN_1674633"	"2.15e-05"	"1.39e+01"	UBE2H
"ILMN_1774229"	"2.15e-05"	"1.39e+01"	SLC7A4
"ILMN_1814790"	"2.15e-05"	"1.39e+01"	SHANK2
"ILMN_1651958"	"2.16e-05"	"1.39e+01"	MGP
"ILMN_1710209"	"2.16e-05"	"1.39e+01"	MFSD6
"ILMN_1711089"	"2.17e-05"	"1.39e+01"	DNAJC21
"ILMN_1772466"	"2.17e-05"	"1.39e+01"	SH2D3A
"ILMN_1723020"	"2.17e-05"	"1.39e+01"	MAP3K1
"ILMN_1717714"	"2.18e-05"	"1.39e+01"	CDKN2A
"ILMN_2214734"	"2.19e-05"	"1.39e+01"	FRRS1
"ILMN_1724686"	"2.19e-05"	"1.39e+01"	CLDN1
"ILMN_1788457"	"2.19e-05"	"1.39e+01"	ABCC4
"ILMN_1678268"	"2.20e-05"	"1.39e+01"	VPS8
"ILMN_1762993"	"2.20e-05"	"1.39e+01"	PIGV
"ILMN_1761450"	"2.22e-05"	"1.39e+01"	DHRS4L2
"ILMN_2061565"	"2.22e-05"	"1.39e+01"	PLCH2
"ILMN_1778845"	"2.23e-05"	"1.39e+01"	FAM111A
"ILMN_1810628"	"2.24e-05"	"1.39e+01"	PRUNE2
"ILMN_2374683"	"2.24e-05"	"1.39e+01"	PTPN13
"ILMN_1809010"	"2.25e-05"	"1.39e+01"	PSMC3
"ILMN_1727458"	"2.25e-05"	"1.39e+01"	HDAC1
"ILMN_2404917"	"2.26e-05"	"1.39e+01"	AFAP1L2
"ILMN_1814194"	"2.26e-05"	"1.39e+01"	TCF4
"ILMN_1793770"	"2.28e-05"	"1.38e+01"	DNAJB6
"ILMN_2413956"	"2.29e-05"	"1.38e+01"	IGF2
"ILMN_1658425"	"2.30e-05"	"1.38e+01"	DAG1
"ILMN_1691570"	"2.30e-05"	"1.38e+01"	METTL5
"ILMN_1740185"	"2.30e-05"	"1.38e+01"	TPMT
"ILMN_2290808"	"2.31e-05"	"1.38e+01"	RPL21
"ILMN_2376258"	"2.32e-05"	"1.38e+01"	SMARCA1
"ILMN_1696622"	"2.33e-05"	"1.38e+01"	SLC38A6
"ILMN_1810752"	"2.33e-05"	"1.38e+01"	C4BPA
"ILMN_1654441"	"2.33e-05"	"1.38e+01"	OAT
"ILMN_1715661"	"2.33e-05"	"1.38e+01"	TFAM
"ILMN_1713952"	"2.36e-05"	"1.38e+01"	C1orf106
"ILMN_1794085"	"2.38e-05"	"1.38e+01"	PPP6R1
"ILMN_1670028"	"2.38e-05"	"1.38e+01"	LPIN2
"ILMN_1675797"	"2.39e-05"	"1.38e+01"	EPDR1
"ILMN_1767139"	"2.40e-05"	"1.38e+01"	NDUFA13
"ILMN_2160727"	"2.41e-05"	"1.38e+01"	CYTH3
"ILMN_1676600"	"2.42e-05"	"1.37e+01"	SEC24C
"ILMN_1724718"	"2.43e-05"	"1.37e+01"	NCK2
"ILMN_1753931"	"2.43e-05"	"1.37e+01"	CDO1
"ILMN_1743187"	"2.44e-05"	"1.37e+01"	C6orf120
"ILMN_1789809"	"2.46e-05"	"1.37e+01"	RPL13AP6
"ILMN_1787750"	"2.46e-05"	"1.37e+01"	CD200
"ILMN_1740609"	"2.47e-05"	"1.37e+01"	CCL14
"ILMN_1754179"	"2.47e-05"	"1.37e+01"	AP1G2
"ILMN_2343048"	"2.47e-05"	"1.37e+01"	ABCB9
"ILMN_2267535"	"2.47e-05"	"1.37e+01"	NET1
"ILMN_1777397"	"2.48e-05"	"1.37e+01"	MSX1
"ILMN_1785107"	"2.50e-05"	"1.37e+01"	NXT2
"ILMN_1797974"	"2.50e-05"	"1.37e+01"	AIG1
"ILMN_1662427"	"2.50e-05"	"1.37e+01"	PTP4A3
"ILMN_1786433"	"2.50e-05"	"1.37e+01"	BCCIP
"ILMN_1774547"	"2.51e-05"	"1.37e+01"	MPRIP
"ILMN_1763011"	"2.51e-05"	"1.37e+01"	SUGCT
"ILMN_1807689"	"2.51e-05"	"1.37e+01"	PKNOX2
"ILMN_1803850"	"2.51e-05"	"1.37e+01"	TSPAN15
"ILMN_1734596"	"2.53e-05"	"1.37e+01"	TC2N
"ILMN_1786041"	"2.55e-05"	"1.37e+01"	ASB9
"ILMN_1678919"	"2.55e-05"	"1.37e+01"	YOD1
"ILMN_1676191"	"2.56e-05"	"1.37e+01"	DARS2
"ILMN_1813117"	"2.57e-05"	"1.36e+01"	ITGA9
"ILMN_2076250"	"2.58e-05"	"1.36e+01"	GPBP1L1
"ILMN_1689786"	"2.58e-05"	"1.36e+01"	ASMTL
"ILMN_1654920"	"2.58e-05"	"1.36e+01"	HNRNPH3
"ILMN_2048507"	"2.58e-05"	"1.36e+01"	KLF3
"ILMN_2385647"	"2.60e-05"	"1.36e+01"	ALAS1
"ILMN_1751368"	"2.61e-05"	"1.36e+01"	HNRNPD
"ILMN_1680134"	"2.61e-05"	"1.36e+01"	CARM1
"ILMN_1711566"	"2.61e-05"	"1.36e+01"	TIMP1
"ILMN_2049536"	"2.62e-05"	"1.36e+01"	TRPV2
"ILMN_1712678"	"2.62e-05"	"1.36e+01"	RPS27L
"ILMN_1794912"	"2.64e-05"	"1.36e+01"	ATP5H
"ILMN_1764380"	"2.65e-05"	"1.36e+01"	GLTP
"ILMN_1731720"	"2.65e-05"	"1.36e+01"	PDRG1
"ILMN_2395156"	"2.65e-05"	"1.36e+01"	PRELP
"ILMN_1665049"	"2.65e-05"	"1.36e+01"	SPG11
"ILMN_1718610"	"2.66e-05"	"1.36e+01"	ARHGAP17
"ILMN_1736162"	"2.66e-05"	"1.36e+01"	GC
"ILMN_1662328"	"2.68e-05"	"1.36e+01"	CNNM3
"ILMN_2083469"	"2.68e-05"	"1.36e+01"	IRS2
"ILMN_1655405"	"2.69e-05"	"1.36e+01"	SCARF2
"ILMN_2369286"	"2.71e-05"	"1.36e+01"	NME7
"ILMN_1752899"	"2.71e-05"	"1.36e+01"	BCL11A
"ILMN_1803197"	"2.71e-05"	"1.36e+01"	RAB3IP
"ILMN_2370882"	"2.71e-05"	"1.36e+01"	ACSL5
"ILMN_1674934"	"2.75e-05"	"1.35e+01"	FOXF2
"ILMN_1716957"	"2.75e-05"	"1.35e+01"	C1QL1
"ILMN_1723277"	"2.76e-05"	"1.35e+01"	MFAP3L
"ILMN_2414533"	"2.77e-05"	"1.35e+01"	ARMCX6
"ILMN_1729748"	"2.77e-05"	"1.35e+01"	PEF1
"ILMN_1782704"	"2.78e-05"	"1.35e+01"	CD19
"ILMN_2185884"	"2.78e-05"	"1.35e+01"	DHRS4
"ILMN_1689059"	"2.78e-05"	"1.35e+01"	ZNF329
"ILMN_1709894"	"2.80e-05"	"1.35e+01"	CLPX
"ILMN_2340131"	"2.80e-05"	"1.35e+01"	MAPK10
"ILMN_1689518"	"2.84e-05"	"1.35e+01"	PECAM1
"ILMN_1798448"	"2.87e-05"	"1.35e+01"	IDS
"ILMN_1686235"	"2.87e-05"	"1.35e+01"	GNPNAT1
"ILMN_1699208"	"2.87e-05"	"1.35e+01"	NAP1L1
"ILMN_1662021"	"2.88e-05"	"1.35e+01"	ZNF326
"ILMN_1769135"	"2.88e-05"	"1.35e+01"	DPP7
"ILMN_1756982"	"2.88e-05"	"1.35e+01"	CLIC1
"ILMN_1897741"	"2.89e-05"	"1.35e+01"	MARCH6
"ILMN_1729533"	"2.91e-05"	"1.34e+01"	NAXE
"ILMN_1666625"	"2.91e-05"	"1.34e+01"	KIF17
"ILMN_1709634"	"2.91e-05"	"1.34e+01"	CMBL
"ILMN_1699258"	"2.91e-05"	"1.34e+01"	ALDH8A1
"ILMN_2357193"	"2.94e-05"	"1.34e+01"	DDX59
"ILMN_1740587"	"2.95e-05"	"1.34e+01"	RPS11
"ILMN_1791890"	"3.00e-05"	"1.34e+01"	SPON1
"ILMN_1713369"	"3.00e-05"	"1.34e+01"	RPL13A
"ILMN_1758034"	"3.01e-05"	"1.34e+01"	ETFDH
"ILMN_1744914"	"3.02e-05"	"1.34e+01"	FUCA2
"ILMN_1815102"	"3.02e-05"	"1.34e+01"	LCAT
"ILMN_2209163"	"3.03e-05"	"1.34e+01"	CHD6
"ILMN_2062701"	"3.03e-05"	"1.34e+01"	GAS1
"ILMN_1664577"	"3.03e-05"	"1.34e+01"	DLD
"ILMN_1815361"	"3.05e-05"	"1.34e+01"	XIAP
"ILMN_1653040"	"3.05e-05"	"1.34e+01"	PCDHGA12
"ILMN_1813695"	"3.10e-05"	"1.33e+01"	C4B
"ILMN_1671142"	"3.10e-05"	"1.33e+01"	GPR68
"ILMN_2180606"	"3.11e-05"	"1.33e+01"	NAA50
"ILMN_2399328"	"3.13e-05"	"1.33e+01"	NELFB
"ILMN_1797903"	"3.13e-05"	"1.33e+01"	ZNF544
"ILMN_1698470"	"3.14e-05"	"1.33e+01"	SYAP1
"ILMN_1753716"	"3.15e-05"	"1.33e+01"	EIF2B1
"ILMN_2330243"	"3.16e-05"	"1.33e+01"	NUDT1
"ILMN_1708130"	"3.16e-05"	"1.33e+01"	EHF
"ILMN_1674706"	"3.16e-05"	"1.33e+01"	MTHFD2
"ILMN_1712786"	"3.17e-05"	"1.33e+01"	AHCYL2
"ILMN_1652371"	"3.18e-05"	"1.33e+01"	KIAA1324L
"ILMN_1693250"	"3.19e-05"	"1.33e+01"	ACBD5
"ILMN_1788961"	"3.21e-05"	"1.33e+01"	PPP2R2A
"ILMN_1691175"	"3.22e-05"	"1.33e+01"	ADH6
"ILMN_1763875"	"3.23e-05"	"1.33e+01"	ABCF1
"ILMN_1803036"	"3.25e-05"	"1.33e+01"	TARBP1
"ILMN_1778104"	"3.25e-05"	"1.33e+01"	ACADM
"ILMN_1779855"	"3.27e-05"	"1.33e+01"	HSD17B6
"ILMN_1765459"	"3.28e-05"	"1.33e+01"	S100A13
"ILMN_1769517"	"3.29e-05"	"1.32e+01"	PRKDC
"ILMN_2133996"	"3.29e-05"	"1.32e+01"	SHE
"ILMN_1796244"	"3.29e-05"	"1.32e+01"	CD2BP2
"ILMN_1715324"	"3.29e-05"	"1.32e+01"	HSD17B8
"ILMN_1792972"	"3.30e-05"	"1.32e+01"	ZNF439
"ILMN_1781373"	"3.30e-05"	"1.32e+01"	IFIH1
"ILMN_2372403"	"3.31e-05"	"1.32e+01"	ALDH5A1
"ILMN_1708107"	"3.32e-05"	"1.32e+01"	DPT
"ILMN_1684017"	"3.34e-05"	"1.32e+01"	GYG2
"ILMN_1899940"	"3.35e-05"	"1.32e+01"	AZIN1
"ILMN_1738243"	"3.38e-05"	"1.32e+01"	RPS29
"ILMN_1671486"	"3.39e-05"	"1.32e+01"	HOMER2
"ILMN_1754421"	"3.40e-05"	"1.32e+01"	NDUFAF1
"ILMN_1753101"	"3.40e-05"	"1.32e+01"	VTCN1
"ILMN_1701731"	"3.41e-05"	"1.32e+01"	AKR1B1
"ILMN_1738816"	"3.43e-05"	"1.32e+01"	FOXO1
"ILMN_2325347"	"3.43e-05"	"1.32e+01"	B3GALNT1
"ILMN_1664369"	"3.44e-05"	"1.32e+01"	DHTKD1
"ILMN_1736135"	"3.44e-05"	"1.32e+01"	TYW1
"ILMN_1735075"	"3.45e-05"	"1.32e+01"	PGBD2
"ILMN_1808219"	"3.45e-05"	"1.32e+01"	HEATR3
"ILMN_1696585"	"3.46e-05"	"1.32e+01"	FERMT1
"ILMN_1671600"	"3.47e-05"	"1.32e+01"	EPS8L1
"ILMN_1783946"	"3.50e-05"	"1.31e+01"	MRC2
"ILMN_1694070"	"3.51e-05"	"1.31e+01"	FAM114A1
"ILMN_1789001"	"3.52e-05"	"1.31e+01"	SLC35B2
"ILMN_1668247"	"3.52e-05"	"1.31e+01"	LTC4S
"ILMN_1664920"	"3.54e-05"	"1.31e+01"	C19orf12
"ILMN_1749521"	"3.54e-05"	"1.31e+01"	SLC35E3
"ILMN_1764090"	"3.55e-05"	"1.31e+01"	AK4
"ILMN_1793241"	"3.56e-05"	"1.31e+01"	SRD5A1
"ILMN_2296950"	"3.56e-05"	"1.31e+01"	APOBEC3F
"ILMN_1701413"	"3.57e-05"	"1.31e+01"	PIGQ
"ILMN_1699631"	"3.57e-05"	"1.31e+01"	GATS
"ILMN_1805448"	"3.57e-05"	"1.31e+01"	EPB41L2
"ILMN_1669390"	"3.58e-05"	"1.31e+01"	PPP1R13L
"ILMN_2113074"	"3.58e-05"	"1.31e+01"	UFM1
"ILMN_1685289"	"3.58e-05"	"1.31e+01"	C16orf58
"ILMN_2238928"	"3.60e-05"	"1.31e+01"	RAD51C
"ILMN_1771824"	"3.60e-05"	"1.31e+01"	DNAJC30
"ILMN_1691480"	"3.60e-05"	"1.31e+01"	LONP2
"ILMN_1753758"	"3.62e-05"	"1.31e+01"	IL27
"ILMN_1651610"	"3.62e-05"	"1.31e+01"	SPRY1
"ILMN_1652072"	"3.65e-05"	"1.31e+01"	NIM1K
"ILMN_1667692"	"3.65e-05"	"1.31e+01"	PTGIS
"ILMN_1699991"	"3.68e-05"	"1.31e+01"	LCK
"ILMN_1744471"	"3.69e-05"	"1.31e+01"	ZNF654
"ILMN_2214098"	"3.70e-05"	"1.31e+01"	BIVM
"ILMN_1787127"	"3.71e-05"	"1.30e+01"	SLC43A2
"ILMN_1815086"	"3.74e-05"	"1.30e+01"	NINJ1
"ILMN_1779376"	"3.75e-05"	"1.30e+01"	GSK3B
"ILMN_2360784"	"3.76e-05"	"1.30e+01"	RRBP1
"ILMN_1774617"	"3.77e-05"	"1.30e+01"	NAB1
"ILMN_1704238"	"3.78e-05"	"1.30e+01"	DTD2
"ILMN_1755720"	"3.80e-05"	"1.30e+01"	SLC2A2
"ILMN_1800935"	"3.82e-05"	"1.30e+01"	ARV1
"ILMN_1683927"	"3.83e-05"	"1.30e+01"	ITGAE
"ILMN_1720996"	"3.83e-05"	"1.30e+01"	SLC12A2
"ILMN_1662453"	"3.85e-05"	"1.30e+01"	PRDM6
"ILMN_1669550"	"3.86e-05"	"1.30e+01"	MAD2L2
"ILMN_2339006"	"3.86e-05"	"1.30e+01"	VWA8
"ILMN_2211672"	"3.87e-05"	"1.30e+01"	TSNAX
"ILMN_1812644"	"3.89e-05"	"1.30e+01"	RGR
"ILMN_1811515"	"3.89e-05"	"1.30e+01"	DLG3
"ILMN_1673172"	"3.90e-05"	"1.30e+01"	IFT52
"ILMN_1821104"	"3.90e-05"	"1.30e+01"	LOC100506207
"ILMN_2398274"	"3.91e-05"	"1.30e+01"	PYCARD
"ILMN_1761120"	"3.91e-05"	"1.30e+01"	TM2D3
"ILMN_2339863"	"3.92e-05"	"1.30e+01"	VPS28
"ILMN_1729509"	"3.93e-05"	"1.30e+01"	C1orf43
"ILMN_1672443"	"3.94e-05"	"1.30e+01"	QDPR
"ILMN_1790778"	"3.94e-05"	"1.30e+01"	PNMA2
"ILMN_2366785"	"3.94e-05"	"1.30e+01"	DDX52
"ILMN_1657077"	"3.94e-05"	"1.30e+01"	SOCS6
"ILMN_1679139"	"3.96e-05"	"1.29e+01"	HORMAD2
"ILMN_1693862"	"3.98e-05"	"1.29e+01"	C8orf82
"ILMN_2220403"	"3.99e-05"	"1.29e+01"	GINM1
"ILMN_1754130"	"4.00e-05"	"1.29e+01"	TRIM52
"ILMN_1666713"	"4.04e-05"	"1.29e+01"	LYPLA1
"ILMN_1734190"	"4.04e-05"	"1.29e+01"	TCEAL3
"ILMN_1728785"	"4.05e-05"	"1.29e+01"	ADGRF5
"ILMN_2207561"	"4.06e-05"	"1.29e+01"	AP1AR
"ILMN_1775579"	"4.08e-05"	"1.29e+01"	ACAD9
"ILMN_1753002"	"4.08e-05"	"1.29e+01"	RAB2B
"ILMN_2166865"	"4.08e-05"	"1.29e+01"	ENY2
"ILMN_2407434"	"4.11e-05"	"1.29e+01"	DCLK2
"ILMN_1719303"	"4.11e-05"	"1.29e+01"	P4HB
"ILMN_1815500"	"4.16e-05"	"1.29e+01"	ITPR3
"ILMN_1667578"	"4.19e-05"	"1.29e+01"	DUSP26
"ILMN_1875096"	"4.23e-05"	"1.28e+01"	LINC00284
"ILMN_1779486"	"4.24e-05"	"1.28e+01"	FAM126B
"ILMN_2119774"	"4.24e-05"	"1.28e+01"	CYP2R1
"ILMN_1690268"	"4.24e-05"	"1.28e+01"	HNRNPUL1
"ILMN_2114720"	"4.24e-05"	"1.28e+01"	SLPI
"ILMN_1894388"	"4.25e-05"	"1.28e+01"	RAP1GDS1
"ILMN_2230672"	"4.25e-05"	"1.28e+01"	MRPL18
"ILMN_1856861"	"4.25e-05"	"1.28e+01"	INO80D
"ILMN_1654663"	"4.26e-05"	"1.28e+01"	CPSF4L
"ILMN_1678143"	"4.27e-05"	"1.28e+01"	ARHGDIB
"ILMN_1672571"	"4.28e-05"	"1.28e+01"	TFIP11
"ILMN_1742461"	"4.28e-05"	"1.28e+01"	UAP1
"ILMN_1811598"	"4.29e-05"	"1.28e+01"	ADH1B
"ILMN_1720606"	"4.29e-05"	"1.28e+01"	LRCH2
"ILMN_1773006"	"4.29e-05"	"1.28e+01"	FABP4
"ILMN_1742238"	"4.30e-05"	"1.28e+01"	SET
"ILMN_1751963"	"4.30e-05"	"1.28e+01"	ZCWPW1
"ILMN_1678766"	"4.31e-05"	"1.28e+01"	DYNLT1
"ILMN_1708414"	"4.31e-05"	"1.28e+01"	GNL3L
"ILMN_1770127"	"4.31e-05"	"1.28e+01"	DNAJA2
"ILMN_1811437"	"4.33e-05"	"1.28e+01"	MYRF
"ILMN_1752562"	"4.34e-05"	"1.28e+01"	CXCL5
"ILMN_1723536"	"4.35e-05"	"1.28e+01"	USP33
"ILMN_2230025"	"4.35e-05"	"1.28e+01"	PDLIM3
"ILMN_2360710"	"4.35e-05"	"1.28e+01"	TPM1
"ILMN_2323338"	"4.37e-05"	"1.28e+01"	NR1I2
"ILMN_1761058"	"4.38e-05"	"1.28e+01"	ACAD11
"ILMN_1731048"	"4.39e-05"	"1.28e+01"	TLR1
"ILMN_1813091"	"4.39e-05"	"1.28e+01"	ARL1
"ILMN_1719468"	"4.40e-05"	"1.28e+01"	EPM2A
"ILMN_2322498"	"4.41e-05"	"1.28e+01"	RORA
"ILMN_2043809"	"4.42e-05"	"1.28e+01"	PFKM
"ILMN_1790062"	"4.44e-05"	"1.28e+01"	OTULIN
"ILMN_1675062"	"4.44e-05"	"1.28e+01"	MYL9
"ILMN_1762972"	"4.46e-05"	"1.28e+01"	CHD9
"ILMN_1725594"	"4.46e-05"	"1.28e+01"	FAM188A
"ILMN_2143250"	"4.49e-05"	"1.27e+01"	FAR1
"ILMN_2415179"	"4.50e-05"	"1.27e+01"	CLSTN1
"ILMN_1853876"	"4.52e-05"	"1.27e+01"	TMEM64
"ILMN_1810346"	"4.54e-05"	"1.27e+01"	SLC4A3
"ILMN_1783910"	"4.57e-05"	"1.27e+01"	TRAF6
"ILMN_1804854"	"4.59e-05"	"1.27e+01"	CTNNA1
"ILMN_1759792"	"4.59e-05"	"1.27e+01"	CLIP4
"ILMN_2070300"	"4.59e-05"	"1.27e+01"	LSM2
"ILMN_2212590"	"4.60e-05"	"1.27e+01"	TMEM170A
"ILMN_1796734"	"4.60e-05"	"1.27e+01"	SPARC
"ILMN_1765417"	"4.61e-05"	"1.27e+01"	RBBP9
"ILMN_2358278"	"4.62e-05"	"1.27e+01"	RSRC2
"ILMN_2373106"	"4.63e-05"	"1.27e+01"	DMD
"ILMN_1652246"	"4.64e-05"	"1.27e+01"	NACAD
"ILMN_1652147"	"4.65e-05"	"1.27e+01"	MRPL43
"ILMN_1671891"	"4.65e-05"	"1.27e+01"	PID1
"ILMN_1812281"	"4.68e-05"	"1.27e+01"	ARG1
"ILMN_1760890"	"4.71e-05"	"1.27e+01"	SEPN1
"ILMN_1734194"	"4.73e-05"	"1.27e+01"	EXOSC3
"ILMN_1798030"	"4.74e-05"	"1.27e+01"	XPR1
"ILMN_1720285"	"4.75e-05"	"1.27e+01"	ESD
"ILMN_1738657"	"4.78e-05"	"1.26e+01"	SATB2
"ILMN_2186678"	"4.81e-05"	"1.26e+01"	ARMT1
"ILMN_1756525"	"4.81e-05"	"1.26e+01"	KLHL20
"ILMN_2093427"	"4.82e-05"	"1.26e+01"	SHF
"ILMN_1656977"	"4.82e-05"	"1.26e+01"	HIBCH
"ILMN_1775466"	"4.86e-05"	"1.26e+01"	RPP38
"ILMN_1676213"	"4.86e-05"	"1.26e+01"	SRPX2
"ILMN_1672102"	"4.87e-05"	"1.26e+01"	PTPRB
"ILMN_1662839"	"4.89e-05"	"1.26e+01"	PLEKHA1
"ILMN_1734929"	"4.90e-05"	"1.26e+01"	BBOX1
"ILMN_1809890"	"4.94e-05"	"1.26e+01"	IKBKAP
"ILMN_1692295"	"4.95e-05"	"1.26e+01"	MYO1G
"ILMN_1745849"	"4.98e-05"	"1.26e+01"	ENTPD5
"ILMN_1669516"	"4.98e-05"	"1.26e+01"	ZSCAN9
"ILMN_1698487"	"5.02e-05"	"1.26e+01"	SDHD
"ILMN_1809767"	"5.03e-05"	"1.26e+01"	MROH8
"ILMN_1791328"	"5.03e-05"	"1.26e+01"	STK39
"ILMN_2176502"	"5.05e-05"	"1.26e+01"	UNC5B
"ILMN_2318568"	"5.06e-05"	"1.26e+01"	HCFC1R1
"ILMN_1794349"	"5.07e-05"	"1.26e+01"	XYLB
"ILMN_2113340"	"5.08e-05"	"1.25e+01"	AIM1L
"ILMN_1752197"	"5.08e-05"	"1.25e+01"	PDDC1
"ILMN_1678841"	"5.11e-05"	"1.25e+01"	UBD
"ILMN_1732725"	"5.12e-05"	"1.25e+01"	PPP6R3
"ILMN_2150654"	"5.13e-05"	"1.25e+01"	ZSWIM4
"ILMN_2398403"	"5.14e-05"	"1.25e+01"	TCEAL1
"ILMN_1664828"	"5.16e-05"	"1.25e+01"	APOBEC3H
"ILMN_1770963"	"5.18e-05"	"1.25e+01"	NAALADL1
"ILMN_1653504"	"5.18e-05"	"1.25e+01"	S1PR1
"ILMN_1750312"	"5.24e-05"	"1.25e+01"	SLC51B
"ILMN_1665510"	"5.26e-05"	"1.25e+01"	ERRFI1
"ILMN_1681812"	"5.26e-05"	"1.25e+01"	HIF1AN
"ILMN_1813668"	"5.26e-05"	"1.25e+01"	ASB4
"ILMN_1670490"	"5.27e-05"	"1.25e+01"	PDPN
"ILMN_1748844"	"5.29e-05"	"1.25e+01"	CNKSR3
"ILMN_1660808"	"5.29e-05"	"1.25e+01"	WFDC1
"ILMN_2081087"	"5.29e-05"	"1.25e+01"	HSPA12A
"ILMN_1681249"	"5.31e-05"	"1.25e+01"	KIF21A
"ILMN_1659444"	"5.32e-05"	"1.25e+01"	KIF1B
"ILMN_1700896"	"5.33e-05"	"1.25e+01"	SAP30
"ILMN_2335669"	"5.36e-05"	"1.25e+01"	ZC3H14
"ILMN_1739576"	"5.38e-05"	"1.25e+01"	CYB5R2
"ILMN_1707084"	"5.40e-05"	"1.25e+01"	UBE2D4
"ILMN_1738736"	"5.42e-05"	"1.24e+01"	SNX4
"ILMN_1661802"	"5.42e-05"	"1.24e+01"	RAPGEF4
"ILMN_1735156"	"5.42e-05"	"1.24e+01"	SLC4A11
"ILMN_1694847"	"5.47e-05"	"1.24e+01"	TERF1
"ILMN_1784553"	"5.49e-05"	"1.24e+01"	SDC2
"ILMN_2182120"	"5.52e-05"	"1.24e+01"	SF3B6
"ILMN_1788604"	"5.53e-05"	"1.24e+01"	WBP2
"ILMN_1684391"	"5.55e-05"	"1.24e+01"	PLOD1
"ILMN_1764185"	"5.58e-05"	"1.24e+01"	CDC37L1
"ILMN_1694731"	"5.59e-05"	"1.24e+01"	CLCN7
"ILMN_2389876"	"5.59e-05"	"1.24e+01"	TGFB1I1
"ILMN_1783231"	"5.60e-05"	"1.24e+01"	PLEKHB1
"ILMN_2191402"	"5.60e-05"	"1.24e+01"	HLCS
"ILMN_1724907"	"5.60e-05"	"1.24e+01"	NUDT3
"ILMN_1700847"	"5.61e-05"	"1.24e+01"	PMS1
"ILMN_1692020"	"5.62e-05"	"1.24e+01"	PRSS16
"ILMN_1653956"	"5.62e-05"	"1.24e+01"	LINC01091
"ILMN_1802649"	"5.62e-05"	"1.24e+01"	C11orf58
"ILMN_1768940"	"5.64e-05"	"1.24e+01"	COL15A1
"ILMN_1713901"	"5.64e-05"	"1.24e+01"	KDELR3
"ILMN_1769390"	"5.65e-05"	"1.24e+01"	ABHD15
"ILMN_2194627"	"5.65e-05"	"1.24e+01"	GMCL1
"ILMN_1664750"	"5.65e-05"	"1.24e+01"	TMBIM4
"ILMN_1655990"	"5.66e-05"	"1.24e+01"	CDK5RAP2
"ILMN_2364376"	"5.67e-05"	"1.24e+01"	ILK
"ILMN_1788387"	"5.67e-05"	"1.24e+01"	UGGT2
"ILMN_1812070"	"5.67e-05"	"1.24e+01"	ABCB1
"ILMN_2296843"	"5.68e-05"	"1.24e+01"	GCDH
"ILMN_2116516"	"5.68e-05"	"1.24e+01"	SCRN3
"ILMN_2347917"	"5.69e-05"	"1.24e+01"	EED
"ILMN_1671568"	"5.69e-05"	"1.24e+01"	ECHDC2
"ILMN_1782795"	"5.70e-05"	"1.24e+01"	SMPD4
"ILMN_2050959"	"5.71e-05"	"1.24e+01"	SLCO1B7
"ILMN_1692100"	"5.71e-05"	"1.24e+01"	ZNF35
"ILMN_1736969"	"5.71e-05"	"1.24e+01"	SLITRK3
"ILMN_1671387"	"5.71e-05"	"1.24e+01"	TCAIM
"ILMN_1698478"	"5.73e-05"	"1.24e+01"	SNAPC2
"ILMN_2178618"	"5.73e-05"	"1.24e+01"	WDR44
"ILMN_1743499"	"5.77e-05"	"1.23e+01"	POLDIP2
"ILMN_1680223"	"5.81e-05"	"1.23e+01"	PNPLA8
"ILMN_1784207"	"5.82e-05"	"1.23e+01"	PITHD1
"ILMN_1663493"	"5.84e-05"	"1.23e+01"	CCZ1B
"ILMN_2195665"	"5.87e-05"	"1.23e+01"	PANK3
"ILMN_2402936"	"5.91e-05"	"1.23e+01"	H3F3AP4
"ILMN_1741406"	"5.94e-05"	"1.23e+01"	HOOK1
"ILMN_1877360"	"5.96e-05"	"1.23e+01"	LOC729506
"ILMN_1691483"	"5.98e-05"	"1.23e+01"	CLU
"ILMN_1751569"	"5.98e-05"	"1.23e+01"	ERICH3
"ILMN_1731546"	"5.98e-05"	"1.23e+01"	RPL26
"ILMN_1719985"	"6.00e-05"	"1.23e+01"	FEM1A
"ILMN_1682783"	"6.01e-05"	"1.23e+01"	TUG1
"ILMN_1809467"	"6.03e-05"	"1.23e+01"	VAMP5
"ILMN_1801889"	"6.03e-05"	"1.23e+01"	MYO16
"ILMN_2060145"	"6.04e-05"	"1.23e+01"	GRHL2
"ILMN_2380494"	"6.05e-05"	"1.23e+01"	ANXA11
"ILMN_1805765"	"6.06e-05"	"1.23e+01"	CMYA5
"ILMN_2047112"	"6.07e-05"	"1.23e+01"	DPCD
"ILMN_2187487"	"6.09e-05"	"1.23e+01"	HEATR5B
"ILMN_1739222"	"6.09e-05"	"1.23e+01"	ETV5
"ILMN_1808501"	"6.10e-05"	"1.23e+01"	SH3KBP1
"ILMN_1652207"	"6.13e-05"	"1.23e+01"	COX4I1
"ILMN_1759341"	"6.14e-05"	"1.23e+01"	MAN2B1
"ILMN_1730670"	"6.14e-05"	"1.23e+01"	FSTL3
"ILMN_1727532"	"6.14e-05"	"1.22e+01"	OLFML3
"ILMN_1669631"	"6.16e-05"	"1.22e+01"	GLRB
"ILMN_1865056"	"6.18e-05"	"1.22e+01"	LINC01315
"ILMN_1769433"	"6.18e-05"	"1.22e+01"	IQGAP2
"ILMN_1654112"	"6.22e-05"	"1.22e+01"	PARD6A
"ILMN_2389582"	"6.24e-05"	"1.22e+01"	HNRNPL
"ILMN_1691575"	"6.24e-05"	"1.22e+01"	SNX2
"ILMN_2266962"	"6.28e-05"	"1.22e+01"	GYPE
"ILMN_2402168"	"6.28e-05"	"1.22e+01"	EXOSC10
"ILMN_1716342"	"6.29e-05"	"1.22e+01"	VPS50
"ILMN_1668880"	"6.29e-05"	"1.22e+01"	AKR1C4
"ILMN_2270900"	"6.30e-05"	"1.22e+01"	ZNF197
"ILMN_1798006"	"6.31e-05"	"1.22e+01"	ANKRD35
"ILMN_1668012"	"6.33e-05"	"1.22e+01"	SLC25A13
"ILMN_1770667"	"6.34e-05"	"1.22e+01"	HECA
"ILMN_1664921"	"6.36e-05"	"1.22e+01"	PPP6C
"ILMN_1669393"	"6.38e-05"	"1.22e+01"	GGT3P
"ILMN_1753712"	"6.39e-05"	"1.22e+01"	STX10
"ILMN_1697967"	"6.42e-05"	"1.22e+01"	UGT1A4
"ILMN_2098743"	"6.44e-05"	"1.22e+01"	ACOT13
"ILMN_2158705"	"6.45e-05"	"1.22e+01"	ACYP2
"ILMN_1692661"	"6.45e-05"	"1.22e+01"	AKR1D1
"ILMN_1692133"	"6.47e-05"	"1.22e+01"	ZNF226
"ILMN_2337241"	"6.47e-05"	"1.22e+01"	RPS15A
"ILMN_1811049"	"6.47e-05"	"1.22e+01"	POU2AF1
"ILMN_2113362"	"6.48e-05"	"1.22e+01"	ARL6IP1
"ILMN_2079285"	"6.49e-05"	"1.22e+01"	ATP5L
"ILMN_1683700"	"6.51e-05"	"1.22e+01"	TNFSF12
"ILMN_1709227"	"6.51e-05"	"1.22e+01"	CCDC84
"ILMN_1719649"	"6.51e-05"	"1.22e+01"	TMEM63A
"ILMN_1721876"	"6.52e-05"	"1.22e+01"	TIMP2
"ILMN_2071682"	"6.52e-05"	"1.22e+01"	FAM196A
"ILMN_2142117"	"6.56e-05"	"1.21e+01"	LYPLAL1
"ILMN_2123730"	"6.56e-05"	"1.21e+01"	TBC1D22B
"ILMN_1683598"	"6.57e-05"	"1.21e+01"	ACSL4
"ILMN_1769633"	"6.58e-05"	"1.21e+01"	CTSO
"ILMN_1764309"	"6.60e-05"	"1.21e+01"	ADH1A
"ILMN_1705617"	"6.60e-05"	"1.21e+01"	CFL1
"ILMN_2057399"	"6.61e-05"	"1.21e+01"	ZBTB8OS
"ILMN_1760320"	"6.61e-05"	"1.21e+01"	GNB1
"ILMN_1744442"	"6.62e-05"	"1.21e+01"	TTPAL
"ILMN_1776375"	"6.62e-05"	"1.21e+01"	PIN1
"ILMN_1775268"	"6.63e-05"	"1.21e+01"	HECW2
"ILMN_2181540"	"6.65e-05"	"1.21e+01"	YY1
"ILMN_1788377"	"6.68e-05"	"1.21e+01"	COL27A1
"ILMN_1709439"	"6.76e-05"	"1.21e+01"	CHMP1A
"ILMN_2055523"	"6.77e-05"	"1.21e+01"	CSGALNACT1
"ILMN_1658426"	"6.78e-05"	"1.21e+01"	WNT10A
"ILMN_1712095"	"6.83e-05"	"1.21e+01"	FOXO4
"ILMN_1797604"	"6.84e-05"	"1.21e+01"	CAP1
"ILMN_1802106"	"6.85e-05"	"1.21e+01"	APOBEC3G
"ILMN_1665291"	"6.87e-05"	"1.21e+01"	NUB1
"ILMN_1716246"	"6.90e-05"	"1.21e+01"	FRZB
"ILMN_1676665"	"6.91e-05"	"1.21e+01"	CUEDC1
"ILMN_1748206"	"6.96e-05"	"1.21e+01"	CCM2L
"ILMN_1742981"	"6.96e-05"	"1.21e+01"	TUBA1A
"ILMN_1786353"	"6.97e-05"	"1.21e+01"	CNGA1
"ILMN_1903159"	"6.99e-05"	"1.20e+01"	PPM1A
"ILMN_1766955"	"7.01e-05"	"1.20e+01"	VCAM1
"ILMN_2367694"	"7.01e-05"	"1.20e+01"	HFE2
"ILMN_1670779"	"7.02e-05"	"1.20e+01"	DPEP1
"ILMN_1683792"	"7.05e-05"	"1.20e+01"	LAP3
"ILMN_1700690"	"7.06e-05"	"1.20e+01"	VAT1
"ILMN_2278561"	"7.06e-05"	"1.20e+01"	RABL2A
"ILMN_1697117"	"7.09e-05"	"1.20e+01"	TBP
"ILMN_1811890"	"7.09e-05"	"1.20e+01"	RGS10
"ILMN_1798926"	"7.10e-05"	"1.20e+01"	SOCS2
"ILMN_1719064"	"7.10e-05"	"1.20e+01"	KCTD10
"ILMN_1796165"	"7.12e-05"	"1.20e+01"	GLRX5
"ILMN_1693664"	"7.12e-05"	"1.20e+01"	POMGNT1
"ILMN_1671473"	"7.12e-05"	"1.20e+01"	EHD3
"ILMN_1806979"	"7.12e-05"	"1.20e+01"	SLCO1A2
"ILMN_1672302"	"7.13e-05"	"1.20e+01"	STK32C
"ILMN_1795822"	"7.15e-05"	"1.20e+01"	DIS3L
"ILMN_1868150"	"7.19e-05"	"1.20e+01"	LINC00890
"ILMN_1656386"	"7.21e-05"	"1.20e+01"	SEC24D
"ILMN_1813925"	"7.21e-05"	"1.20e+01"	NOL3
"ILMN_1701558"	"7.23e-05"	"1.20e+01"	MAP1A
"ILMN_1679520"	"7.23e-05"	"1.20e+01"	AGPAT1
"ILMN_1801934"	"7.23e-05"	"1.20e+01"	SERTAD3
"ILMN_2120555"	"7.24e-05"	"1.20e+01"	ADCY1
"ILMN_1792997"	"7.24e-05"	"1.20e+01"	NPTN
"ILMN_1773855"	"7.25e-05"	"1.20e+01"	CPT1C
"ILMN_1727855"	"7.26e-05"	"1.20e+01"	PEMT
"ILMN_1653793"	"7.28e-05"	"1.20e+01"	PDPK1
"ILMN_1737312"	"7.29e-05"	"1.20e+01"	SLC25A17
"ILMN_1732151"	"7.32e-05"	"1.20e+01"	COL6A1
"ILMN_2128750"	"7.35e-05"	"1.20e+01"	PTTG1IP
"ILMN_1802780"	"7.38e-05"	"1.20e+01"	CD163L1
"ILMN_1707481"	"7.38e-05"	"1.20e+01"	ZBTB44
"ILMN_1775170"	"7.39e-05"	"1.20e+01"	MT1X
"ILMN_1763408"	"7.40e-05"	"1.20e+01"	RBMXL1
"ILMN_1706521"	"7.40e-05"	"1.20e+01"	CSNK1G2
"ILMN_2061452"	"7.47e-05"	"1.19e+01"	ORC2
"ILMN_2091792"	"7.54e-05"	"1.19e+01"	ENTPD6
"ILMN_1702065"	"7.55e-05"	"1.19e+01"	MFSD5
"ILMN_1775486"	"7.58e-05"	"1.19e+01"	SSPN
"ILMN_2206420"	"7.59e-05"	"1.19e+01"	UGT1A3
"ILMN_1808731"	"7.61e-05"	"1.19e+01"	LBX2
"ILMN_1716488"	"7.62e-05"	"1.19e+01"	PACS1
"ILMN_1802631"	"7.65e-05"	"1.19e+01"	AGA
"ILMN_1672596"	"7.66e-05"	"1.19e+01"	BCAR1
"ILMN_1809957"	"7.66e-05"	"1.19e+01"	AP2S1
"ILMN_1683635"	"7.66e-05"	"1.19e+01"	C11orf70
"ILMN_1806068"	"7.66e-05"	"1.19e+01"	NOC4L
"ILMN_1700518"	"7.70e-05"	"1.19e+01"	HMGN4
"ILMN_1803005"	"7.73e-05"	"1.19e+01"	MMACHC
"ILMN_1762091"	"7.74e-05"	"1.19e+01"	CATSPERB
"ILMN_2205350"	"7.75e-05"	"1.19e+01"	NDUFAF4
"ILMN_1729775"	"7.79e-05"	"1.19e+01"	OPA1
"ILMN_1789641"	"7.81e-05"	"1.19e+01"	ABCG2
"ILMN_1671777"	"7.83e-05"	"1.19e+01"	FGF13
"ILMN_1728662"	"7.84e-05"	"1.19e+01"	ALDH3B1
"ILMN_2092536"	"7.85e-05"	"1.19e+01"	HSPE1
"ILMN_2370336"	"7.86e-05"	"1.19e+01"	MS4A4A
"ILMN_2415583"	"7.88e-05"	"1.19e+01"	HS6ST2
"ILMN_1719199"	"7.88e-05"	"1.19e+01"	TULP3
"ILMN_1751708"	"7.89e-05"	"1.19e+01"	ITM2B
"ILMN_2050654"	"7.90e-05"	"1.19e+01"	SAV1
"ILMN_1665065"	"7.90e-05"	"1.19e+01"	SERINC3
"ILMN_1764628"	"7.92e-05"	"1.19e+01"	LYPLA2
"ILMN_2252408"	"7.94e-05"	"1.18e+01"	CNPY4
"ILMN_2412807"	"7.94e-05"	"1.18e+01"	DCTN1
"ILMN_1748970"	"8.03e-05"	"1.18e+01"	PRR15L
"ILMN_1662935"	"8.05e-05"	"1.18e+01"	C1QTNF7
"ILMN_1697666"	"8.07e-05"	"1.18e+01"	NRARP
"ILMN_1715068"	"8.12e-05"	"1.18e+01"	AQP9
"ILMN_1701832"	"8.12e-05"	"1.18e+01"	RPL19
"ILMN_1747241"	"8.20e-05"	"1.18e+01"	IWS1
"ILMN_1667030"	"8.22e-05"	"1.18e+01"	HSBP1
"ILMN_2070044"	"8.24e-05"	"1.18e+01"	PPM1K
"ILMN_1800659"	"8.25e-05"	"1.18e+01"	PGM1
"ILMN_2302716"	"8.28e-05"	"1.18e+01"	ALDH18A1
"ILMN_1810591"	"8.29e-05"	"1.18e+01"	PUS10
"ILMN_1726574"	"8.30e-05"	"1.18e+01"	CACYBP
"ILMN_2177965"	"8.30e-05"	"1.18e+01"	RPS19BP1
"ILMN_1659895"	"8.34e-05"	"1.18e+01"	MSN
"ILMN_1778078"	"8.35e-05"	"1.18e+01"	VPS16
"ILMN_1671621"	"8.36e-05"	"1.18e+01"	PCMT1
"ILMN_1657204"	"8.36e-05"	"1.18e+01"	SAE1
"ILMN_1739210"	"8.39e-05"	"1.18e+01"	NSL1
"ILMN_1669753"	"8.40e-05"	"1.18e+01"	PDIA3
"ILMN_1798947"	"8.40e-05"	"1.18e+01"	ANKRD55
"ILMN_2090782"	"8.43e-05"	"1.18e+01"	GCSH
"ILMN_2414679"	"8.43e-05"	"1.18e+01"	SFI1
"ILMN_2302757"	"8.44e-05"	"1.18e+01"	FCGBP
"ILMN_1808768"	"8.45e-05"	"1.18e+01"	ROCK1
"ILMN_1774196"	"8.45e-05"	"1.18e+01"	URM1
"ILMN_2160906"	"8.49e-05"	"1.17e+01"	MYCT1
"ILMN_1769299"	"8.54e-05"	"1.17e+01"	MTMR11
"ILMN_2363634"	"8.55e-05"	"1.17e+01"	ADHFE1
"ILMN_1813598"	"8.56e-05"	"1.17e+01"	ADRA1A
"ILMN_1708580"	"8.58e-05"	"1.17e+01"	PDZK1IP1
"ILMN_1728830"	"8.59e-05"	"1.17e+01"	GRK5
"ILMN_1665212"	"8.61e-05"	"1.17e+01"	EDC4
"ILMN_1767665"	"8.62e-05"	"1.17e+01"	GPX8
"ILMN_1762990"	"8.63e-05"	"1.17e+01"	KIAA0141
"ILMN_1807177"	"8.64e-05"	"1.17e+01"	FOCAD
"ILMN_1688154"	"8.64e-05"	"1.17e+01"	MST1R
"ILMN_2080684"	"8.64e-05"	"1.17e+01"	IQCA1
"ILMN_1790689"	"8.68e-05"	"1.17e+01"	CRISPLD2
"ILMN_2327346"	"8.70e-05"	"1.17e+01"	SSBP4
"ILMN_2178088"	"8.70e-05"	"1.17e+01"	ZNF131
"ILMN_1914515"	"8.70e-05"	"1.17e+01"	TGFBR2
"ILMN_1716057"	"8.73e-05"	"1.17e+01"	CAPN2
"ILMN_1711888"	"8.73e-05"	"1.17e+01"	COBL
"ILMN_1753016"	"8.74e-05"	"1.17e+01"	MRPL35
"ILMN_1694259"	"8.81e-05"	"1.17e+01"	NSA2
"ILMN_1698406"	"8.82e-05"	"1.17e+01"	ORMDL1
"ILMN_1732799"	"8.85e-05"	"1.17e+01"	CD34
"ILMN_2100815"	"8.85e-05"	"1.17e+01"	TMEM9B
"ILMN_1811367"	"8.88e-05"	"1.17e+01"	MAT2B
"ILMN_1756501"	"8.89e-05"	"1.17e+01"	ST6GAL1
"ILMN_1731612"	"8.90e-05"	"1.17e+01"	UCHL5
"ILMN_1686464"	"8.91e-05"	"1.17e+01"	SLCO4C1
"ILMN_1657606"	"8.92e-05"	"1.17e+01"	ZFHX4
"ILMN_1732336"	"8.96e-05"	"1.17e+01"	RFC2
"ILMN_2389155"	"8.97e-05"	"1.17e+01"	UGP2
"ILMN_1738622"	"8.98e-05"	"1.17e+01"	NSMCE3
"ILMN_1857069"	"8.98e-05"	"1.17e+01"	KIAA1147
"ILMN_1803838"	"9.01e-05"	"1.17e+01"	CNFN
"ILMN_1706057"	"9.01e-05"	"1.17e+01"	CS
"ILMN_1748291"	"9.03e-05"	"1.17e+01"	SDE2
"ILMN_1688526"	"9.04e-05"	"1.16e+01"	ARL5A
"ILMN_1666325"	"9.06e-05"	"1.16e+01"	ALG10B
"ILMN_2064237"	"9.06e-05"	"1.16e+01"	PIFO
"ILMN_1759097"	"9.07e-05"	"1.16e+01"	MLLT11
"ILMN_1805512"	"9.08e-05"	"1.16e+01"	WDR13
"ILMN_1666399"	"9.09e-05"	"1.16e+01"	RING1
"ILMN_1812384"	"9.11e-05"	"1.16e+01"	NR3C1
"ILMN_1684628"	"9.11e-05"	"1.16e+01"	ZFP90
"ILMN_1752582"	"9.12e-05"	"1.16e+01"	RAB5B
"ILMN_2142979"	"9.13e-05"	"1.16e+01"	PTBP2
"ILMN_2072541"	"9.13e-05"	"1.16e+01"	RAB11FIP2
"ILMN_2045911"	"9.14e-05"	"1.16e+01"	FBXO28
"ILMN_1656676"	"9.15e-05"	"1.16e+01"	ZYG11B
"ILMN_2203463"	"9.16e-05"	"1.16e+01"	SPATS2
"ILMN_2053415"	"9.16e-05"	"1.16e+01"	LDLR
"ILMN_2214197"	"9.20e-05"	"1.16e+01"	TP53INP1
"ILMN_1799642"	"9.21e-05"	"1.16e+01"	TRIM24
"ILMN_1721978"	"9.23e-05"	"1.16e+01"	CARD11
"ILMN_1674533"	"9.24e-05"	"1.16e+01"	TRPV6
"ILMN_1709094"	"9.30e-05"	"1.16e+01"	LIFR
"ILMN_1728845"	"9.32e-05"	"1.16e+01"	SMARCD1
"ILMN_1789130"	"9.37e-05"	"1.16e+01"	DNASE2B
"ILMN_1733515"	"9.38e-05"	"1.16e+01"	LOXL3
"ILMN_2145280"	"9.41e-05"	"1.16e+01"	DEF6
"ILMN_1794599"	"9.44e-05"	"1.16e+01"	SNRPD3
"ILMN_2337941"	"9.48e-05"	"1.16e+01"	COPS8
"ILMN_1793146"	"9.48e-05"	"1.16e+01"	CCDC25
"ILMN_1732577"	"9.50e-05"	"1.16e+01"	TMEM216
"ILMN_1731113"	"9.54e-05"	"1.16e+01"	ZBTB43
"ILMN_2376133"	"9.54e-05"	"1.16e+01"	KIAA1191
"ILMN_2415439"	"9.55e-05"	"1.16e+01"	NAE1
"ILMN_1804327"	"9.57e-05"	"1.16e+01"	NAP1L4
"ILMN_1682494"	"9.58e-05"	"1.16e+01"	RSRC1
"ILMN_1738263"	"9.61e-05"	"1.16e+01"	PIGU
"ILMN_2135272"	"9.66e-05"	"1.15e+01"	GIMAP2
"ILMN_1675677"	"9.71e-05"	"1.15e+01"	TMPRSS3
"ILMN_1699695"	"9.71e-05"	"1.15e+01"	TNFRSF21
"ILMN_1704672"	"9.71e-05"	"1.15e+01"	NABP2
"ILMN_2413158"	"9.74e-05"	"1.15e+01"	PODXL
"ILMN_1659523"	"9.76e-05"	"1.15e+01"	USP39
"ILMN_1797005"	"9.77e-05"	"1.15e+01"	PGLS
"ILMN_2344455"	"9.80e-05"	"1.15e+01"	G3BP1
"ILMN_1703573"	"9.85e-05"	"1.15e+01"	DNAJC17
"ILMN_1711617"	"9.86e-05"	"1.15e+01"	GMFG
"ILMN_1668469"	"9.88e-05"	"1.15e+01"	KIAA0922
"ILMN_1713249"	"9.88e-05"	"1.15e+01"	PHF19
"ILMN_1900998"	"9.89e-05"	"1.15e+01"	MYO9A
"ILMN_1748141"	"9.91e-05"	"1.15e+01"	AMOTL1
"ILMN_1762871"	"9.91e-05"	"1.15e+01"	RNASE13
"ILMN_1751431"	"9.92e-05"	"1.15e+01"	PYM1
"ILMN_1736190"	"9.93e-05"	"1.15e+01"	CYP4F3
"ILMN_1746206"	"9.93e-05"	"1.15e+01"	CEP131
"ILMN_1660904"	"9.95e-05"	"1.15e+01"	TRIM15
"ILMN_2261379"	"1.00e-04"	"1.15e+01"	SRGAP2
"ILMN_1660778"	"1.00e-04"	"1.15e+01"	ANKH
"ILMN_1785175"	"1.01e-04"	"1.15e+01"	SWAP70
"ILMN_2113016"	"1.01e-04"	"1.15e+01"	GID4
"ILMN_1803277"	"1.01e-04"	"1.15e+01"	MVP
"ILMN_1790807"	"1.01e-04"	"1.15e+01"	XPC
"ILMN_2063687"	"1.01e-04"	"1.15e+01"	ZNF624
"ILMN_1729019"	"1.02e-04"	"1.15e+01"	SEPT7
"ILMN_2227968"	"1.02e-04"	"1.15e+01"	NTHL1
"ILMN_2210581"	"1.02e-04"	"1.15e+01"	B3GAT3
"ILMN_1671048"	"1.02e-04"	"1.15e+01"	ZNF644
"ILMN_1789243"	"1.02e-04"	"1.15e+01"	VPS33B
"ILMN_1657750"	"1.02e-04"	"1.15e+01"	CNNM1
"ILMN_1711894"	"1.03e-04"	"1.14e+01"	MYB
"ILMN_1730917"	"1.03e-04"	"1.14e+01"	KMO
"ILMN_1652906"	"1.03e-04"	"1.14e+01"	GBGT1
"ILMN_1772527"	"1.04e-04"	"1.14e+01"	ATG101
"ILMN_1791702"	"1.04e-04"	"1.14e+01"	SMARCA2
"ILMN_1805643"	"1.04e-04"	"1.14e+01"	RILPL1
"ILMN_2124155"	"1.04e-04"	"1.14e+01"	ATP11B
"ILMN_2243553"	"1.05e-04"	"1.14e+01"	ZNF275
"ILMN_1709486"	"1.05e-04"	"1.14e+01"	SRPX
"ILMN_1743130"	"1.05e-04"	"1.14e+01"	PTGFRN
"ILMN_1809751"	"1.05e-04"	"1.14e+01"	AGO3
"ILMN_2215119"	"1.06e-04"	"1.14e+01"	SYNJ2
"ILMN_1687291"	"1.06e-04"	"1.14e+01"	CDNF
"ILMN_1763941"	"1.06e-04"	"1.14e+01"	LRRC49
"ILMN_1799015"	"1.06e-04"	"1.14e+01"	PXMP2
"ILMN_1665538"	"1.06e-04"	"1.14e+01"	SKP2
"ILMN_1800425"	"1.07e-04"	"1.14e+01"	SLC9A1
"ILMN_1783276"	"1.07e-04"	"1.14e+01"	NEXN
"ILMN_1756935"	"1.07e-04"	"1.14e+01"	OSBPL6
"ILMN_1652366"	"1.08e-04"	"1.14e+01"	NLRP7
"ILMN_1814985"	"1.08e-04"	"1.14e+01"	PDLIM7
"ILMN_1778756"	"1.08e-04"	"1.14e+01"	SULT1A1
"ILMN_1774110"	"1.09e-04"	"1.14e+01"	CHN2
"ILMN_1778617"	"1.09e-04"	"1.14e+01"	AK6
[truncated: 6,665 more rows]
