# Supplementary material for: mRNA-miRNA-lncRNA Regulatory Network in Nonalcoholic Fatty Liver Disease
Source: Int J Mol Sci. 2021 Jun 24;22(13):6770. doi: 10.3390/ijms22136770 (PMC8269036; doi:10.3390/ijms22136770)
Supplement: Supplementary file 1 [file ijms-22-06770-s001.zip › Supplementary Table S2.xlsx]

## Sheet: Hub genes of cell proliferation
Gene	Closeness	Betweenness	Degree
TP53	0.00175747	19720.6	150
EGFR	0.00171527	10897	136
INS	0.0016835	9111.51	127
IL6	0.00162602	6764.58	116
FN1	0.00157978	5872.85	104
SRC	0.0016129	5750.39	104
IGF1	0.00158983	4501.75	101
PTEN	0.00160772	5368.71	100
NOTCH1	0.00156006	3306.84	96
JUN	0.00154799	2761.85	86
CTNNB1	0.00152905	3665.8	81
CXCL8	0.00151057	2797.43	74
HGF	0.00147929	890.376	71
SIRT1	0.00149925	2675.11	67
KIT	0.00147059	1379.3	66
RHOA	0.00148368	3117.5	64
CDKN2A	0.00147929	2278.05	63
PDGFRB	0.00146199	1158.42	63
SHC1	0.00142857	816.126	59
SHH	0.001443	2260.37	57
HDAC1	0.00144928	3847.87	57
APP	0.00141844	2312.63	56
NGF	0.00143678	651.789	55
PDGFB	0.00141443	890.897	53
CDKN1A	0.00144509	1717.47	53
IRS1	0.00143266	1050.59	53
IGF2	0.00141643	274.352	49
PDGFRA	0.00142653	496.92	49
BMP2	0.00137552	775.711	47
BRCA1	0.00139276	2458.56	46
IL7	0.0013587	627.637	46
EPO	0.00138504	991.762	45
FLT3	0.00138889	738.481	45
LCK	0.0013947	578.75	45
FGF1	0.0013947	720.069	44
FOXP3	0.00137931	1566.09	44
VEGFC	0.00138504	426.252	43
CSF1R	0.00137931	765.653	42
FGFR1	0.00138313	1483.04	42
NTRK2	0.00134048	336.024	41
NGFR	0.00136986	490.673	40
CDKN1B	0.00140647	886.922	40
SYK	0.00137931	1416.22	40
THBS1	0.0013986	799.26	40
INSR	0.001321	570.714	39
MAP2K1	0.0013947	236.543	38
FLT4	0.00136799	364.647	38
SOX9	0.0013986	911.838	37
JAG1	0.00137741	304.922	37
TIMP1	0.00137174	670.818	37
LEF1	0.00137741	592.852	36
CRKL	0.00134048	222.573	35
LIF	0.00136986	312.741	35
IL15	0.00128041	238.007	35
HNF4A	0.00138889	652.591	34
CCND2	0.00136986	797.195	34
PGF	0.00132275	72.302	34
WNT2	0.00136799	658.356	34
FOXM1	0.00134953	725.918	34
PDGFA	0.00130039	134.536	33
FGFR3	0.00135318	130.91	33
TGFBR2	0.00137552	911.667	33
CD86	0.00127226	338.851	32
IL7R	0.00124069	192.821	32
YES1	0.00131062	220.659	31
FGF19	0.0013089	1206.67	31
PLG	0.00136612	481.057	31
TGFA	0.00132979	141.287	30
IL11	0.00127226	158.585	30
SOD2	0.00134228	854.251	30
ITGAV	0.00127065	732.422	29
ZAP70	0.00134228	229.565	29
IRS2	0.00130548	874.404	28
ETS1	0.00134953	859.91	28
ADAM10	0.0013089	267.028	28
FLT3LG	0.00124533	132.665	27
EPCAM	0.00136426	452.701	27
IGFBP3	0.00134048	203.2	27
EFNB2	0.00133869	187.193	27
FGF20	0.00129534	276.649	27
CDK6	0.00126582	1000.74	27
BTK	0.0013369	259.198	26
XIAP	0.00134409	508.845	26
CXCL2	0.00122399	245.948	26
CNTF	0.00128041	198.903	25
VDR	0.00135318	148.708	25
IL9	0.00123609	135.222	25
TCF7L2	0.00125628	132.267	24
PTPN6	0.00126263	387.668	24
AGTR1	0.0012837	318.356	23
HSPA1A	0.00134771	1943.09	23
ADAM17	0.00132979	87.0067	23
NRG1	0.0013089	59.4572	23
PDGFD	0.00125	78.7182	22
PDGFC	0.00122699	6.96672	22
IL6R	0.00124378	52.2793	22
IL6ST	0.00116009	327.661	22
ITK	0.00121951	86.6124	21
CXCL5	0.0011919	141.468	21
NCK2	0.00123305	962.965	21
OPRM1	0.00122399	111.912	21
DLL1	0.00124224	132.417	21
RBBP4	0.00118624	121.928	21
CD27	0.00114811	135.483	20
KMT2D	0.00124069	200.608	20
BMPR1A	0.00125156	266.67	20
PML	0.001287	298.557	20
EPHA1	0.00127226	75.2869	19
PRKDC	0.00127551	226.109	19
NOX4	0.00131579	775.572	19
SIRT2	0.00130548	168.462	19
SGK1	0.00130548	1440.46	19
LMNA	0.0013369	295.656	19
GPER1	0.00123609	2784.96	19
AGO3	0.00125786	158.955	18
RARA	0.00127877	757.026	18
TNFRSF11B	0.00125471	45.0732	18
DRD2	0.00116686	59.2731	18
HDAC4	0.00124533	115.703	18
JAG2	0.00127551	168.863	17
GNRH1	0.00122549	200.141	17
PTPRJ	0.00121803	73.9224	17
F2R	0.00120627	142.848	17
TBX1	0.00131752	400.248	17
CTBP1	0.00121803	62.3304	16
PRMT1	0.00121507	143.363	16
HIST1H2AC	0.00116822	69.6085	16
MATK	0.00126422	26.2208	16
LIFR	0.00117786	57.405	16
IGFBP7	0.00129032	61.7546	16
NF2	0.00128041	76.8325	16
BMPR2	0.00123001	161.849	16
TNFSF13B	0.00116009	95.1224	16
ITGA1	0.00119904	138.503	16
SLAMF1	0.00115473	16.4456	15
XRCC6	0.00126263	41.0122	15
CALR	0.00130548	341.432	15
HGS	0.001221	182.409	15
FOXO4	0.00127065	76.1028	15
TNFRSF10B	0.00130208	89.3595	15
SMAD6	0.00116009	118.095	15
MDM4	0.00125313	742.062	15
SSTR1	0.0011976	38.6695	15
TBX3	0.00125156	344.536	15
XBP1	0.00125471	378.49	14
PDPN	0.00120337	32.1118	14
HSF1	0.00123001	131.921	14
ADORA3	0.00114679	26.5451	14
TNFRSF4	0.00110375	25.0768	14
SLC9A3R1	0.00123305	661.124	14
GRK5	0.00120482	232.084	14
EIF4G1	0.0011919	746.425	14
CXCL6	0.00110375	34.9206	14
BIRC2	0.00128041	741.612	14
S1PR3	0.00113636	42.3417	14
VHL	0.001287	555.991	14
SMARCA2	0.00120627	47.1105	13
FOSL1	0.00127714	162.518	13
HRG	0.00119904	186.766	13
BTG2	0.00125313	205.202	13
TSC1	0.00123762	65.1657	13
ADRA2A	0.00112486	16.1591	13
SOX4	0.00124688	70.6708	12
CLEC11A	0.0010917	7.24148	12
JUP	0.00119617	90.1086	12
PTK6	0.00124844	17.122	12
TNFSF4	0.00108696	18.5794	12
ACVRL1	0.00111857	76.6485	12
PROX1	0.00111359	21.0485	12
FRK	0.00122399	21.3885	12
E2F7	0.00118483	7.3597	12
CSNK2B	0.00121359	1402.31	11
JUND	0.00125313	27.2171	11
FRZB	0.00109529	13.4448	11
CDKN2C	0.00122399	8.57917	11
TNK2	0.00124378	19.3944	11
UBE2A	0.00116686	347.964	11

## Sheet: hub genes of cell diffen
Gene	Closeness	Betweenness	Degree
NOTCH1	0.00518135	1378	54
CTNNB1	0.00520833	1471.54	54
INS	0.00510204	1740.63	53
SMAD4	0.00497512	961.071	49
IL6	0.00490196	2024.95	47
BMP2	0.00465116	369.591	39
JUN	0.00469484	497.933	38
IGF1	0.00469484	837.147	38
RUNX2	0.00460829	678.208	36
SOX9	0.00460829	565.657	35
SHH	0.0045045	323.471	35
MAPK14	0.00454545	601.464	35
CREBBP	0.0044843	820.502	32
CDC42	0.00436681	785.246	29
MEF2C	0.00420168	303.625	26
SMAD7	0.00421941	200.256	26
MTOR	0.00438596	401.378	26
CD34	0.00429185	246.954	25
TGFBR2	0.00429185	572.535	25
IGF2	0.0042735	146.739	23
FGFR1	0.0041841	359.512	23
EZH2	0.00425532	330.519	23
HGF	0.00425532	98.2894	22
TWIST1	0.00425532	45.0914	22
CTGF	0.0042735	77.7754	21
TCF3	0.00396825	123.718	20
LEF1	0.00406504	109.242	20
ACVR1	0.00401606	372.034	19
BMP6	0.00411523	42.3279	19
COL1A1	0.0041841	97.1713	19
BMPR1B	0.00395257	37.5495	19
BMPR1A	0.00406504	28.2367	19
BMPR2	0.00404858	39.8342	18
ISL1	0.003861	109.958	16
MYF5	0.00395257	315.432	16
MAPK9	0.00403226	54.8537	16
CDK6	0.00387597	114.403	15
SRF	0.00389105	82.2549	15
FOXA2	0.00392157	20.7069	15
TBX1	0.00401606	101.627	14
ACVR2B	0.00374532	28.3392	14
ACVR2A	0.0037037	39.9322	14
DDX5	0.00378788	127.82	13
WNT4	0.00377358	32.1324	13
BAMBI	0.00346021	1.96458	12
ACVRL1	0.00350877	39.2811	12
HEY1	0.00384615	32.3365	12
PAX2	0.00347222	10.9296	12
PPP2CA	0.00381679	331.955	12
CD24	0.00389105	11.5278	11
CTNNA1	0.0037037	14.4597	11
SPAG9	0.00369004	10.9461	11
CARM1	0.0037594	21.011	11

## Sheet: Hub genes of HIPPO Pathway
Gene	Closeness	Betweenness	Degree
CTNNB1	0.00892857	1385.79	57
GSK3B	0.00735294	387.945	35
DVL2	0.00719424	380.246	34
LEF1	0.00689655	137.744	31
WNT2	0.00694444	189.38	31
TCF7L2	0.00694444	163.419	31
CCND1	0.00694444	279.234	30
DVL3	0.00694444	146.427	30
WNT8B	0.00671141	70.8458	29
WNT2B	0.00671141	45.678	27
WNT4	0.00662252	45.1806	27
NKD1	0.00649351	131.355	26
WNT10B	0.00641026	33.137	24
FZD2	0.00657895	29.985	24
PPP1CA	0.00680272	219.463	24
WNT10A	0.00645161	11.4234	23
PPP2R1A	0.00641026	57.6784	22
YWHAZ	0.00645161	235.329	22
PARD3	0.00662252	203.238	22
TCF7	0.00649351	77.2907	22
SMAD4	0.00641026	131.315	22
FZD7	0.00649351	20.2362	22
TGFBR2	0.00645161	198.805	21
PPP2CA	0.00653595	55.9616	21
YWHAE	0.00649351	129.319	20
PARD6A	0.00621118	136.954	20
FZD3	0.00641026	32.9557	20
FZD8	0.00632911	14.9795	20
PPP1CB	0.00628931	47.5368	19
PPP2CB	0.00617284	30.7344	19
TCF7L1	0.00628931	39.2583	19
FZD5	0.00628931	6.81307	19
FZD4	0.00628931	6.71786	19
BMP2	0.00606061	94.3081	19
CASP3	0.00649351	183.845	18
YWHAG	0.00621118	34.1016	18
YWHAH	0.00606061	23.4898	17
PPP2R2A	0.00591716	36.6441	16
PPP2R1B	0.0060241	32.6292	16
PRKCZ	0.00617284	93.4186	16
MOB1A	0.00588235	119.024	16
PPP2R2B	0.00613497	31.3396	16
NF2	0.00645161	161.975	16
SAV1	0.00537634	288.449	15
SMAD7	0.00598802	48.7177	15
MOB1B	0.00584795	96.0653	15
CSNK1E	0.0060241	31.9177	14
TJP1	0.00621118	83.9659	14
FZD10	0.00595238	0.589149	13
GLI2	0.00588235	25.6417	13
TEAD4	0.00552486	68.8494	13
CTNNA1	0.00595238	23.6206	13
FZD9	0.0060241	0.637277	13
AMOTL2	0.00581395	66.7607	13
ACTB	0.00588235	22.2267	12
TEAD2	0.00543478	39.7971	12
TEAD3	0.00546448	31.4254	12
BMPR1A	0.00571429	90.1984	12
SCRIB	0.00574713	36.8122	11
PPP2R2D	0.00534759	12.3033	11
AMOTL1	0.00568182	38.0054	11
BMPR1B	0.00568182	73.3939	11
